# Supplementary material for: Alteration of long non-coding RNAs and mRNAs expression profiles by compound heterozygous ASXL3 mutations in the mouse brain
Source: Bioengineered. 2021 Sep 24;12(1):6935–51. doi: 10.1080/21655979.2021.1974811 (PMC8806560; doi:10.1080/21655979.2021.1974811)
Supplement: Supplemental Material [file KBIE_A_1974811_SM2258.zip]

Archive with 6 entries (5 files):
- supplementary/
- supplementary/Supplemental Table 1R.xls
- supplementary/Supplemental Table 2R.xls
- supplementary/Supplemental Table 3R.xls
- supplementary/Supplemental Table 4R.xls
- supplementary/Supplementary Materials.docx
