# Supplementary material for: Alteration of long non-coding RNAs and mRNAs expression profiles by compound heterozygous ASXL3 mutations in the mouse brain
Source: Bioengineered. 2021 Sep 24;12(1):6935–51. doi: 10.1080/21655979.2021.1974811 (PMC8806560; doi:10.1080/21655979.2021.1974811)
Supplement: Supplemental Material [file KBIE_A_1974811_SM2258.zip › supplementary/Supplemental Table 1R.xls]

Supplemental Table 1 Differentially expressed lncRNAs in the cerebrum of wild-type and ASXL3 P723R*P1817A mutant mice.
geneID	geneLength	cerebrum_WT-Expression	cerebrum_mut-Expression	cerebrum_WT-RPKM	cerebrum_mut-RPKM	log2 Ratio(cerebrum_mut/cerebrum_WT)	Up-Down-Regulation(cerebrum_mut/cerebrum_WT)	P-value	FDR
NONMMUT093974.1	1592	1	60	0.193678105	10.37868545	5.743819047	Up	7.36E-16	3.09E-13
NONMMUT093992.1	2306	1	58	0.133710123	6.926324802	5.694909446	Up	2.56E-15	1.03E-12
NONMMUT093990.1	2253	2	107	0.27371109	13.07846423	5.578395438	Up	3.16E-27	3.19E-24
NONMMUT093924.1	2240	1	52	0.137649796	6.392776014	5.537368169	Up	1.06E-13	3.55E-11
NONMMUT093967.1	4925	3	154	0.187818605	8.610902045	5.518752491	Up	1.51E-38	2.87E-35
NONMMUT019734.2	2531	2	78	0.243647209	8.486656423	5.12233067	Up	1.88E-19	1.18E-16
NONMMUT093977.1	5115	6	197	0.361683921	10.60607639	4.87401777	Up	2.79E-46	5.81E-43
NONMMUT093963.1	881	1	30	0.34998359	9.377336683	4.743819047	Up	7.99E-08	1.03E-05
NONMMUT093969.1	2281	3	76	0.405526799	9.175346411	4.499893464	Up	8.18E-18	4.20E-15
NONMMUT093908.1	1530	1	25	0.201526499	4.499691513	4.480784641	Up	1.65E-06	0.000150824
NONMMUT093983.1	2261	2	49	0.27274263	5.968011901	4.451638295	Up	8.53E-12	2.15E-09
NONMMUT093975.1	6841	3	73	0.135215119	2.938579419	4.441790509	Up	4.95E-17	2.44E-14
NONMMUT093943.1	2704	3	72	0.34208825	7.332633388	4.421890952	Up	9.02E-17	4.28E-14
NONMMUT093909.1	1176	1	23	0.262190088	5.38585525	4.360490407	Up	5.49E-06	0.000432292
NONMMUT093988.1	2399	3	69	0.385580087	7.920507428	4.360490407	Up	5.42E-16	2.30E-13
NONMMUT093930.1	970	1	23	0.317871694	6.529655437	4.360490407	Up	5.49E-06	0.000431765
NONMMUT093991.1	3140	5	105	0.490980164	9.208604351	4.229245874	Up	2.63E-23	2.18E-20
NONMMUT093923.1	4521	6	123	0.409204437	7.492120733	4.194480456	Up	5.92E-27	5.80E-24
NONMMUT093966.1	2295	3	60	0.403052997	7.199506421	4.158856546	Up	1.14E-13	3.78E-11
NONMMUT093979.1	3932	6	107	0.470501846	7.49384026	3.993432937	Up	7.27E-23	5.80E-20
NONMMUT044997.2	5684	3	51	0.162738675	2.470872123	3.924391292	Up	2.27E-11	5.42E-09
NONMMUT093978.1	1981	2	34	0.311292825	4.726379657	3.924391292	Up	6.28E-08	8.32E-06
NONMMUT093953.1	1452	2	34	0.424704605	6.448318251	3.924391292	Up	6.28E-08	8.34E-06
NONMMUT093958.1	1526	3	51	0.606164239	9.203431946	3.924391292	Up	2.27E-11	5.44E-09
NONMMUT008222.2	659	9	153	4.210955823	63.93522223	3.924391292	Up	9.13E-32	1.20E-28
NONMMUT093993.1	2990	6	94	0.618733531	8.657466667	3.806554802	Up	1.40E-19	9.03E-17
NONMMUT093956.1	882	2	31	0.699173567	9.678928275	3.791124762	Up	3.61E-07	3.96E-05
NONMMUT093981.1	1216	2	31	0.507130827	7.020406857	3.791124762	Up	3.61E-07	3.98E-05
NONMMUT113966.1	2810	2	31	0.219455903	3.038012362	3.791124762	Up	3.61E-07	3.97E-05
NONMMUT113985.1	904	2	30	0.682158281	9.138754002	3.743819047	Up	6.44E-07	6.54E-05
NONMMUT093952.1	642	2	30	0.960546863	12.86827666	3.743819047	Up	6.44E-07	6.55E-05
NONMMUT093927.1	2256	3	44	0.410020669	5.37090838	3.711397569	Up	1.32E-09	2.46E-07
NONMMUT113996.1	928	2	29	0.664516257	8.605660018	3.694909446	Up	1.15E-06	0.000108716
NONMMUT093933.1	2430	6	83	0.761322329	9.406021814	3.627005382	Up	7.76E-17	3.74E-14
NONMMUT093982.1	2521	5	69	0.611534199	7.537206394	3.623524813	Up	3.46E-14	1.24E-11
NONMMUT093973.1	6555	17	234	0.799649768	9.830538858	3.61983033	Up	4.86E-45	9.82E-42
NONMMUT093955.1	2031	4	55	0.607258578	7.457391252	3.618288165	Up	1.57E-11	3.88E-09
NONMMUT093914.1	2201	2	27	0.280177686	3.37814187	3.591815953	Up	3.63E-06	0.000303767
NONMMUT113971.1	2606	5	65	0.591587765	6.868677221	3.537368169	Up	3.37E-13	1.05E-10
NONMMUT029768.2	3680	2	26	0.167573665	1.945627482	3.537368169	Up	6.42E-06	0.000493405
NONMMUT008217.2	2167	5	63	0.71143411	8.006003967	3.49228028	Up	1.05E-12	2.96E-10
NONMMUT113969.1	1378	3	37	0.67126751	7.394122977	3.461419316	Up	7.16E-08	9.31E-06
NONMMUT074719.2	2696	6	74	0.686206698	7.55868061	3.461419316	Up	1.28E-14	4.82E-12
NONMMUT093937.1	2519	4	49	0.489615789	5.356758598	3.451638295	Up	4.74E-10	9.51E-08
NONMMUT093959.1	5596	13	156	0.716290575	7.676814655	3.421890952	Up	3.81E-29	4.25E-26
NONMMUT093925.1	2056	3	36	0.449905948	4.821848415	3.421890952	Up	1.26E-07	1.56E-05
NONMMUT113993.1	949	3	36	0.974717207	10.4464914	3.421890952	Up	1.26E-07	1.56E-05
NONMMUT008224.2	1248	10	118	2.470637364	26.037638	3.397643406	Up	3.07E-22	2.33E-19
NONMMUT113973.1	988	3	35	0.936241528	9.755404069	3.381248967	Up	2.21E-07	2.60E-05
NONMMUT093936.1	2180	4	45	0.56575329	5.684472673	3.328781548	Up	4.47E-09	7.60E-07
NONMMUT008223.2	435	11	123	7.796990744	77.86638582	3.320011338	Up	1.09E-22	8.58E-20
NONMMUT093932.1	3183	6	67	0.581216858	5.796586578	3.318055141	Up	6.41E-13	1.92E-10
NONMMUT027946.2	1871	177	1903	29.16910269	280.0910061	3.263382747	Up	0	0
NONMMUT007043.2	1633	4	41	0.755261587	6.914039157	3.194480456	Up	4.11E-08	5.67E-06
NONMMUT093954.1	1476	6	57	1.253396517	10.63463677	3.084855965	Up	1.56E-10	3.35E-08
NONMMUT093941.1	3622	8	74	0.681028256	5.62622941	3.046381817	Up	3.56E-13	1.11E-10
NONMMUT116483.1	3397	4	36	0.363068052	2.918375137	3.006853453	Up	6.29E-07	6.40E-05
NONMMUT026506.2	2094	4	36	0.588988621	4.734345913	3.006853453	Up	6.29E-07	6.41E-05
NONMMUT008218.2	1709	192	1705	34.64038869	274.7365773	2.987521974	Up	2.44E-267	2.63E-263
NONMMUT114007.1	2949	7	62	0.73189176	5.789633597	2.98376984	Up	4.89E-11	1.11E-08
NONMMUT113975.1	1508	5	43	1.022332702	7.852379433	2.941265111	Up	6.46E-08	8.53E-06
NONMMUT100051.1	3119	5	42	0.494285898	3.708242085	2.907317779	Up	1.10E-07	1.38E-05
NONMMUT033338.2	10708	10	81	0.28794877	2.083103359	2.854850359	Up	1.70E-13	5.45E-11
NONMMUT114017.1	1924	7	54	1.121802911	7.72899195	2.784461031	Up	3.37E-09	5.89E-07
NONMMUT044996.2	2720	6	46	0.680151933	4.657180716	2.775527907	Up	5.50E-08	7.42E-06
NONMMUT114020.1	1679	5	37	0.918211861	6.068553581	2.724453722	Up	1.53E-06	0.000142552
NONMMUT028152.2	1062	9	66	2.613013077	17.11408094	2.711397569	Up	1.04E-10	2.29E-08
NONMMUT093951.1	1880	6	43	0.984049606	6.298610737	2.678230705	Up	2.61E-07	2.98E-05
NONMMUT133814.1	977	5	34	1.577971049	9.583375742	2.602463198	Up	7.20E-06	0.000541089
NONMMUT093949.1	3829	16	105	1.288422222	7.55158466	2.551173969	Up	2.47E-15	1.00E-12
NONMMUT035839.2	1409	9	57	1.969496017	11.14032922	2.499893464	Up	9.96E-09	1.57E-06
NONMMUT114016.1	1945	10	63	1.585272715	8.919799793	2.49228028	Up	1.72E-09	3.16E-07
NONMMUT019733.2	4441	7	44	0.486005134	2.728387594	2.489005148	Up	5.61E-07	5.82E-05
NONMMUT093950.1	4874	15	92	0.948919398	5.198002276	2.453599812	Up	4.53E-13	1.38E-10
NONMMUT113972.1	1195	9	55	2.322192375	12.67444488	2.448363163	Up	2.69E-08	3.79E-06
NONMMUT110385.1	844	6	36	2.191958837	11.74611415	2.421890952	Up	8.99E-06	0.00065567
NONMMUT075771.1	2020	7	41	1.068489506	5.589418784	2.387125534	Up	2.48E-06	0.000216738
NONMMUT017595.2	766	18	105	7.245482735	37.74806483	2.381248967	Up	2.81E-14	1.01E-11
NONMMUT106658.1	2674	21	121	2.421483323	12.46115018	2.363474266	Up	4.05E-16	1.76E-13
NONMMUT113978.1	2497	14	80	1.728753545	8.822783199	2.351501624	Up	4.81E-11	1.10E-08
NONMMUT089193.1	1425	9	51	1.947382377	9.855745368	2.339428792	Up	1.90E-07	2.27E-05
NONMMUT008219.2	601	9	49	4.617337583	22.45203812	2.281713294	Up	4.98E-07	5.28E-05
NONMMUT114013.1	2722	12	65	1.359304378	6.57596357	2.274333763	Up	6.68E-09	1.08E-06
NONMMUT089189.1	1335	11	58	2.54059249	11.96412359	2.235477828	Up	6.18E-08	8.22E-06
NONMMUT113964.1	2327	8	42	1.060027651	4.970351124	2.229245874	Up	4.69E-06	0.000376884
NONMMUT132949.1	1194	9	47	2.324137259	10.83996036	2.221592301	Up	1.29E-06	0.000121124
NONMMUT135643.1	2863	1404	7193	151.2061133	691.8674119	2.19397912	Up	0	0
NONMMUT028328.2	2965	14	71	1.45588452	6.59428653	2.179320649	Up	3.43E-09	5.96E-07
NONMMUT093986.1	2976	19	96	1.968540094	8.883261954	2.173963438	Up	6.06E-12	1.55E-09
NONMMUT129789.1	2259	11	55	1.50141256	6.704719625	2.158856546	Up	2.52E-07	2.90E-05
NONMMUT129781.1	1765	8	40	1.397554869	6.240931911	2.158856546	Up	1.20E-05	0.00083903
NONMMUT079063.1	1088	9	44	2.55056975	11.13673649	2.126435068	Up	5.26E-06	0.000416042
NONMMUT113983.1	1822	12	58	2.030750009	8.766248625	2.109946946	Up	1.76E-07	2.12E-05
NONMMUT027239.2	825	25	118	9.343501305	39.38784513	2.075715311	Up	1.21E-13	3.97E-11
NONMMUT078428.1	2318	14	66	1.862250907	7.840877463	2.073967648	Up	3.42E-08	4.76E-06
NONMMUT113979.1	4301	25	116	1.792231708	7.427158797	2.051053257	Up	2.96E-13	9.33E-11
NONMMUT129784.1	2882	15	67	1.604799842	6.401989965	1.996127046	Up	5.78E-08	7.76E-06
NONMMUT074721.2	3294	13	58	1.216867656	4.848847903	1.994469728	Up	4.72E-07	5.04E-05
NONMMUT113988.1	7182	44	188	1.888995251	7.208528358	1.932085684	Up	3.48E-19	2.10E-16
NONMMUT028153.2	3284	370	1578	34.73938823	132.3238149	1.929428481	Up	5.95E-149	3.84E-145
NONMMUT113977.1	2028	11	46	1.672431447	6.246317331	1.901058789	Up	1.46E-05	0.000991557
NONMMUT073086.2	1463	11	46	2.318312354	8.658599827	1.901058789	Up	1.46E-05	0.000990518
NONMMUT008216.2	2597	46	191	5.461468995	20.25328996	1.890795323	Up	5.86E-19	3.41E-16
NONMMUT074724.2	1550	20	82	3.978523136	14.56854961	1.872552361	Up	8.22E-09	1.31E-06
NONMMUT113980.1	2112	13	53	1.897898703	6.910605772	1.864409188	Up	4.22E-06	0.000345194
NONMMUT078439.1	727	15	61	6.361806253	23.10625634	1.860775193	Up	7.94E-07	7.84E-05
NONMMUT113513.1	958	16	64	5.149654164	18.3970686	1.836928451	Up	5.29E-07	5.58E-05
NONMMUT092464.1	4712	18	72	1.177852244	4.207860926	1.836928451	Up	1.01E-07	1.27E-05
NONMMUT069674.2	1466	21	83	4.416812009	15.59115485	1.81965046	Up	1.28E-08	1.95E-06
NONMMUT008220.2	715	32	125	13.7996327	48.14355255	1.802712736	Up	3.55E-12	9.51E-10
NONMMUT118972.1	598	26	100	13.40589318	46.05035461	1.780344923	Up	7.33E-10	1.45E-07
NONMMUT114012.1	3152	18	69	1.760799421	6.028330368	1.775527907	Up	3.55E-07	3.92E-05
NONMMUT078415.1	1622	14	53	2.661342542	8.998273361	1.757493984	Up	9.92E-06	0.000713616
NONMMUT063583.2	7163	18	68	0.774820575	2.614256066	1.754466291	Up	5.37E-07	5.62E-05
NONMMUT113987.1	1737	18	68	3.195186975	10.78060806	1.754466291	Up	5.37E-07	5.63E-05
NONMMUT084536.1	662	21	79	9.781036865	32.8627017	1.748391777	Up	6.78E-08	8.90E-06
NONMMUT129796.1	3854	19	70	1.520076626	5.00173286	1.718283955	Up	5.33E-07	5.61E-05
NONMMUT041444.2	306	38	138	38.29003476	124.1914858	1.697525395	Up	2.36E-12	6.46E-10
NONMMUT126952.1	2415	15	54	1.915127597	6.157590274	1.684925358	Up	1.48E-05	0.000996681
NONMMUT034316.2	2903	20	72	2.124254517	6.829983011	1.684925358	Up	5.25E-07	5.54E-05
NONMMUT008240.2	4179	211	742	15.56803053	48.89514034	1.651104639	Up	1.24E-57	3.21E-54
NONMMUT108708.1	2382	31	106	4.012763155	12.25457548	1.610652595	Up	3.38E-09	5.89E-07
NONMMUT045141.2	3923	35	119	2.750890647	8.353391116	1.602463198	Up	4.24E-10	8.59E-08
NONMMUT001739.2	1110	23	74	6.388934676	18.35874137	1.522819861	Up	2.24E-06	0.000196561
NONMMUT089191.1	2071	25	80	3.722061119	10.63760968	1.515000356	Up	9.42E-07	9.08E-05
NONMMUT039902.2	2397	26	82	3.34448232	9.420630742	1.494040738	Up	8.90E-07	8.64E-05
NONMMUT019460.2	1488	24	75	4.973153921	13.8800968	1.480784641	Up	3.07E-06	0.000263015
NONMMUT026407.2	1147	40	124	10.75276523	29.77093196	1.469196667	Up	2.18E-09	3.95E-07
NONMMUT129777.1	3409	28	86	2.532530128	6.947132992	1.455838284	Up	7.85E-07	7.76E-05
NONMMUT093987.1	5531	70	214	3.902275902	10.65477487	1.449112421	Up	6.32E-15	2.46E-12
NONMMUT113982.1	4315	50	151	3.572833639	9.636743733	1.431477001	Up	9.02E-11	2.01E-08
NONMMUT008227.2	3237	146	439	13.90700936	37.34702253	1.425181022	Up	2.30E-28	2.43E-25
NONMMUT052651.2	1961	31	93	4.874248769	13.05988996	1.421890952	Up	4.44E-07	4.80E-05
NONMMUT112013.1	1051	64	190	18.77590367	49.78345662	1.40678406	Up	6.81E-13	2.01E-10
NONMMUT035787.2	3236	27	80	2.572638956	6.807938704	1.403969044	Up	3.59E-06	0.000302163
NONMMUT093669.1	2961	24	71	2.499173601	6.603194719	1.40171307	Up	1.33E-05	0.000907256
NONMMUT043575.2	1620	62	182	11.80049609	30.93787898	1.390526781	Up	3.22E-12	8.69E-10
NONMMUT021339.2	2253	57	167	7.80076607	20.41218248	1.387742729	Up	2.69E-11	6.37E-09
NONMMUT015628.2	1275	30	87	7.254953955	18.79071176	1.372981351	Up	1.99E-06	0.000178237
NONMMUT045860.2	1508	27	78	5.520596593	14.24385106	1.367443168	Up	7.32E-06	0.000549003
NONMMUT026413.2	1797	68	196	11.66767776	30.03600425	1.364175454	Up	1.01E-12	2.89E-10
NONMMUT018123.2	5065	28	80	1.704520278	4.349553731	1.351501624	Up	6.74E-06	0.000514837
NONMMUT022039.2	1252	29	82	7.141957467	18.03614368	1.336499461	Up	6.19E-06	0.000477279
NONMMUT079074.1	2538	31	87	3.766115774	9.439778365	1.325675637	Up	3.68E-06	0.000307742
NONMMUT016470.2	2535	36	101	4.378729606	10.97179218	1.325214932	Up	6.01E-07	6.19E-05
NONMMUT108523.1	2856	34	95	3.670661227	9.160086294	1.319321218	Up	1.42E-06	0.000132522
NONMMUT116446.1	6515	29	81	1.372483615	3.423771415	1.318797459	Up	8.74E-06	0.000639144
NONMMUT071601.2	574	56	156	30.0815164	74.84225577	1.314975748	Up	6.47E-10	1.28E-07
NONMMUT072957.2	1510	62	172	12.66013488	31.36791572	1.308996895	Up	9.98E-11	2.21E-08
NONMMUT130409.1	2015	97	269	14.8429517	36.76303793	1.308477972	Up	5.70E-16	2.41E-13
NONMMUT111467.1	9967	29	80	0.897133616	2.210343097	1.300875551	Up	1.23E-05	0.000852957
NONMMUT100202.1	928	33	91	10.96451823	27.00396764	1.300328972	Up	3.08E-06	0.000263173
NONMMUT112005.1	722	73	201	31.17520034	76.66427318	1.298155583	Up	3.65E-12	9.74E-10
NONMMUT044965.2	2120	34	93	4.945003993	12.08039821	1.288624421	Up	2.81E-06	0.000242984
NONMMUT030395.2	1754	51	139	8.9652866	21.8232473	1.283444182	Up	1.06E-08	1.64E-06
NONMMUT130439.1	1330	50	136	11.59156177	28.15927248	1.280535103	Up	1.62E-08	2.40E-06
NONMMUT100229.1	1173	33	89	8.674401467	20.89421972	1.268267763	Up	6.04E-06	0.000466839
NONMMUT074510.2	3962	52	140	4.046806724	9.730781646	1.26577175	Up	1.34E-08	2.02E-06
NONMMUT000877.2	3029	35	94	3.56280753	8.545997139	1.262234286	Up	3.57E-06	0.000300622
NONMMUT056067.2	2620	120	322	14.12223861	33.84454993	1.260954734	Up	7.29E-18	3.77E-15
NONMMUT000322.2	976	61	161	19.27097144	45.42659879	1.237107992	Up	2.13E-09	3.88E-07
NONMMUT035460.2	1872	58	152	9.553131142	22.36000552	1.226874969	Up	7.54E-09	1.21E-06
NONMMUT114869.1	3312	99	259	9.216551559	21.53493666	1.224380119	Up	4.59E-14	1.59E-11
NONMMUT129769.1	8852	117	306	4.07537941	9.519501005	1.223951574	Up	2.41E-16	1.10E-13
NONMMUT078409.1	5423	55	143	3.127135325	7.261571131	1.215440074	Up	2.66E-08	3.77E-06
NONMMUT022040.2	3995	37	96	2.855673365	6.617418667	1.212437586	Up	5.64E-06	0.000441561
NONMMUT129771.1	12324	153	396	3.82792422	8.848663076	1.208897229	Up	2.43E-20	1.65E-17
NONMMUT007329.2	2693	57	147	6.526225754	15.03194383	1.203710782	Up	2.18E-08	3.16E-06
NONMMUT112009.1	1856	89	229	14.78548671	33.97751973	1.200398808	Up	2.93E-12	7.95E-10
NONMMUT015417.2	4289	42	108	3.019373469	6.934287951	1.199498531	Up	1.77E-06	0.000161408
NONMMUT007993.2	2562	57	146	6.85992426	15.69306932	1.193862996	Up	2.99E-08	4.19E-06
NONMMUT026976.2	2615	66	169	7.78208254	17.79709728	1.193413768	Up	2.46E-09	4.34E-07
NONMMUT112012.1	3398	151	386	13.70178546	31.28225796	1.190980749	Up	1.93E-19	1.20E-16
NONMMUT114862.1	759	47	120	19.0932418	43.53851709	1.189230195	Up	5.60E-07	5.82E-05
NONMMUT127328.1	5134	38	97	2.282187502	5.202954557	1.18891378	Up	7.01E-06	0.000531477
NONMMUT027072.2	3017	50	127	5.109969226	11.59211214	1.181756948	Up	2.99E-07	3.35E-05
NONMMUT035841.2	1390	39	99	8.651141137	19.61347549	1.180882852	Up	6.31E-06	0.000485776
NONMMUT057261.2	2554	39	99	4.708334448	10.67452269	1.180882852	Up	6.31E-06	0.000485198
NONMMUT025825.2	1742	38	96	6.726033661	15.17599746	1.173963438	Up	9.63E-06	0.000695846
NONMMUT038170.2	2167	64	161	9.106356602	20.45978792	1.167845329	Up	1.06E-08	1.64E-06
NONMMUT020143.2	2995	59	148	6.074055773	13.60814886	1.163738767	Up	4.54E-08	6.24E-06
NONMMUT014665.2	1814	290	726	49.29289277	110.2131717	1.160845099	Up	7.70E-34	1.18E-30
NONMMUT130358.1	1335	40	100	9.238518144	20.62779929	1.158856546	Up	7.77E-06	0.000577595
NONMMUT057055.2	2683	231	577	26.54696625	59.22285001	1.157606918	Up	4.10E-27	4.08E-24
NONMMUT061413.2	1496	61	151	12.57250543	27.79582166	1.144595853	Up	5.00E-08	6.81E-06
NONMMUT042289.2	3122	100	247	9.876218548	21.78703933	1.141439493	Up	3.23E-12	8.69E-10
NONMMUT098343.1	2675	49	120	5.648015555	12.3535456	1.129109203	Up	1.57E-06	0.000145631
NONMMUT135854.1	2528	606	1483	73.91271325	161.5467571	1.12805735	Up	2.08E-64	6.39E-61
NONMMUT129772.1	4070	56	137	4.242454647	9.269585632	1.127605612	Up	2.92E-07	3.29E-05
NONMMUT100088.1	2995	144	350	14.82481409	32.18143312	1.118214562	Up	3.24E-16	1.41E-13
NONMMUT100098.1	722	49	119	20.92581941	45.38830104	1.11703637	Up	2.13E-06	0.000188007
NONMMUT035505.2	1958	47	114	7.401312832	16.03342582	1.115229614	Up	3.60E-06	0.00030243
NONMMUT040176.2	3566	47	113	4.063872834	8.726322666	1.102518562	Up	4.87E-06	0.000389394
NONMMUT035543.2	1597	125	300	24.13396549	51.73095565	1.099962857	Up	8.86E-14	2.98E-11
NONMMUT064340.2	677	48	115	21.86130881	46.77818149	1.097456001	Up	4.35E-06	0.000353509
NONMMUT017118.2	1783	123	294	21.27048334	45.4077675	1.094086291	Up	1.99E-13	6.35E-11
NONMMUT026414.2	1974	44	105	6.872727404	14.64793195	1.09174235	Up	1.25E-05	0.000864049
NONMMUT090035.1	618	58	138	28.93763996	61.49287159	1.087471913	Up	5.75E-07	5.95E-05
NONMMUT045401.2	594	77	183	39.96942225	84.83963816	1.085841749	Up	8.60E-09	1.37E-06
NONMMUT019730.2	1983	60	142	9.329365902	19.71967681	1.079784975	Up	4.58E-07	4.93E-05
NONMMUT034687.2	361	49	115	41.85163881	87.72528772	1.067708658	Up	7.03E-06	0.000532229
NONMMUT053228.2	2115	60	140	8.747107605	18.22853753	1.059320873	Up	8.22E-07	8.09E-05
NONMMUT112006.1	1865	113	263	18.68199269	38.83390601	1.055668478	Up	1.47E-11	3.63E-09
NONMMUT039300.2	3529	172	396	15.02797206	30.90136689	1.040020317	Up	2.61E-16	1.19E-13
NONMMUT007269.2	3400	72	165	6.529458559	13.36408379	1.033325664	Up	1.54E-07	1.87E-05
NONMMUT129773.1	7838	104	237	4.091209043	8.326783054	1.025231982	Up	3.95E-10	8.05E-08
NONMMUT026698.2	2466	51	116	6.376769139	12.95385644	1.022484104	Up	1.33E-05	0.00090763
NONMMUT065450.2	2474	129	292	16.07731813	32.50254131	1.015525755	Up	5.45E-12	1.40E-09
NONMMUT004031.2	3733	77	174	6.359988432	12.83587329	1.013085406	Up	1.14E-07	1.42E-05
NONMMUT130451.1	679	70	158	31.78716939	64.07984838	1.011426182	Up	4.53E-07	4.88E-05
NONMMUT004390.2	1874	95	213	15.63067054	31.29998863	1.001782463	Up	5.97E-09	9.87E-07
NONMMUT100133.1	1461	104	233	21.94859444	43.91772833	1.000674878	Up	1.20E-09	2.26E-07
NONMMUT108583.1	3943	20	1	1.563964205	0.069840507	-4.484999644	Down	3.40E-06	0.000287728
NONMMUT097716.1	2116	20	1	2.914324604	0.130142307	-4.484999644	Down	3.40E-06	0.000288105
NONMMUT013628.2	1808	19	1	3.240251835	0.152312567	-4.410999062	Down	6.90E-06	0.000524853
NONMMUT129447.1	1110	18	1	5.000035834	0.2480911	-4.33299655	Down	1.40E-05	0.000948824
NONMMUT035148.2	1459	127	11	26.83935159	2.076211327	-3.692324617	Down	2.09E-29	2.36E-26
NONMMUT043334.2	510	22	2	13.30074892	1.079925963	-3.622503167	Down	5.65E-06	0.000441619
NONMMUT129714.1	440	21	2	14.71601456	1.251732366	-3.555388972	Down	1.10E-05	0.000783359
NONMMUT064075.2	1093	63	7	17.77231401	1.763648531	-3.33299655	Down	4.43E-14	1.56E-11
NONMMUT002521.2	2231	25	3	3.455127107	0.370301821	-3.221965238	Down	3.92E-06	0.000322691
NONMMUT073455.2	17918	40	5	0.688325802	0.076844827	-3.163071549	Down	5.28E-09	8.79E-07
NONMMUT035573.2	2513	31	4	3.803582107	0.438330474	-3.117267859	Down	3.72E-07	4.07E-05
NONMMUT117673.1	2716	53	8	6.016857063	0.811137321	-2.890992003	Down	1.13E-10	2.47E-08
NONMMUT068697.2	945	28	5	9.135867943	1.457042966	-2.648498376	Down	9.23E-06	0.000668875
NONMMUT130939.1	1581	31	6	6.045794962	1.045089642	-2.532305358	Down	5.16E-06	0.000409791
NONMMUT021432.2	2337	62	12	8.180061476	1.414023726	-2.532305358	Down	8.22E-11	1.84E-08
NONMMUT117632.1	3369	35	7	3.203248444	0.572178048	-2.484999644	Down	1.59E-06	0.00014698
NONMMUT124047.1	7859	51	11	2.000905038	0.385442464	-2.376065272	Down	1.45E-08	2.18E-06
NONMMUT009850.2	585	57	13	30.04295035	6.119580457	-2.295521845	Down	4.28E-09	7.29E-07
NONMMUT051818.2	2729	82	19	9.264754317	1.9172742	-2.27269604	Down	2.25E-12	6.19E-10
NONMMUT047054.2	2772	60	14	6.673929504	1.39081374	-2.262607222	Down	2.30E-09	4.16E-07
NONMMUT117635.1	3463	38	9	3.383410522	0.715688734	-2.241074061	Down	2.52E-06	0.00021896
NONMMUT096087.1	752	33	8	13.53068208	2.929586389	-2.207465668	Down	1.44E-05	0.000974637
NONMMUT108425.1	1765	41	10	7.162468706	1.560232978	-2.198695459	Down	1.33E-06	0.000123893
NONMMUT117674.1	7634	112	29	4.523654811	1.046116387	-2.112445476	Down	4.37E-15	1.72E-12
NONMMUT117679.1	3984	72	19	5.572329092	1.313313577	-2.085069037	Down	4.87E-10	9.70E-08
NONMMUT117636.1	4025	37	10	2.834388843	0.684176697	-2.05059682	Down	1.14E-05	0.000801014
NONMMUT117666.1	7253	124	34	5.271419735	1.290908328	-2.029805018	Down	8.63E-16	3.60E-13
NONMMUT117628.1	17331	207	57	3.68273368	0.905702145	-2.023668492	Down	2.83E-25	2.50E-22
NONMMUT117668.1	4802	97	28	6.228352286	1.60572082	-1.955629469	Down	4.04E-12	1.07E-09
NONMMUT117605.1	6173	69	20	3.446485092	0.892211633	-1.949667911	Down	5.61E-09	9.32E-07
NONMMUT117639.1	4411	67	20	4.683400904	1.248610839	-1.907232644	Down	1.53E-08	2.29E-06
NONMMUT117671.1	6482	94	29	4.471388622	1.232035251	-1.859679405	Down	4.16E-11	9.66E-09
NONMMUT041410.2	1135	55	17	14.94136993	4.124651145	-1.856968421	Down	4.97E-07	5.27E-05
NONMMUT045787.2	2094	42	13	6.18438052	1.709624913	-1.854949253	Down	1.18E-05	0.000827394
NONMMUT006630.2	3393	158	49	14.35809484	3.976915682	-1.852142453	Down	1.28E-17	6.53E-15
NONMMUT020330.2	2492	66	21	8.166190146	2.320627421	-1.815148245	Down	5.69E-08	7.65E-06
NONMMUT088365.1	10491	110	35	3.232952982	0.918724547	-1.815148245	Down	2.15E-12	5.95E-10
NONMMUT035908.2	3723	47	15	3.892498126	1.109512976	-1.810769805	Down	5.05E-06	0.000402147
NONMMUT044470.2	978	52	17	16.39411885	4.786788395	-1.776048426	Down	2.15E-06	0.000189499
NONMMUT130640.1	999	57	19	17.59271867	5.23747877	-1.74803405	Down	9.11E-07	8.81E-05
NONMMUT003833.2	1551	63	21	12.52426771	3.728564495	-1.74803405	Down	2.40E-07	2.78E-05
NONMMUT012669.2	596	143	48	73.97983668	22.17834528	-1.737980385	Down	7.52E-15	2.91E-12
NONMMUT117662.1	4472	88	30	6.067425713	1.847368877	-1.715612572	Down	1.60E-09	2.94E-07
NONMMUT117648.1	12420	99	34	2.457747082	0.753861361	-1.704965328	Down	1.83E-10	3.86E-08
NONMMUT028141.2	997	168	59	51.95623996	16.29637524	-1.672745922	Down	2.31E-16	1.06E-13
NONMMUT117658.1	4509	61	22	4.17131695	1.34362046	-1.634377268	Down	1.27E-06	0.000119346
NONMMUT117659.1	9681	146	53	4.650035047	1.507612787	-1.624975653	Down	6.96E-14	2.39E-11
NONMMUT046467.2	1986	60	22	9.315273205	3.050546149	-1.610530526	Down	2.00E-06	0.000178383
NONMMUT117669.1	3872	57	21	4.539030464	1.493544301	-1.60364414	Down	3.89E-06	0.000321002
NONMMUT041411.2	3859	181	67	14.46196768	4.781170013	-1.596828245	Down	1.77E-16	8.29E-14
NONMMUT041413.2	3163	116	43	11.30791116	3.743720577	-1.594787789	Down	4.68E-11	1.08E-08
NONMMUT018209.2	10405	51	19	1.511303479	0.502858365	-1.587569377	Down	1.47E-05	0.000995034
NONMMUT050695.2	2461	88	33	11.02540747	3.692635912	-1.578109048	Down	1.33E-08	2.01E-06
NONMMUT045296.2	3065	72	27	7.243118793	2.425869578	-1.578109048	Down	2.81E-07	3.19E-05
NONMMUT117602.1	7073	56	21	2.441225846	0.817616787	-1.578109048	Down	6.09E-06	0.000470754
NONMMUT009847.2	2233	405	154	55.92292653	18.99180142	-1.558063106	Down	8.94E-34	1.34E-30
NONMMUT091452.1	2178	65	25	9.201933104	3.160940319	-1.541583172	Down	1.63E-06	0.000150041
NONMMUT130647.1	2729	62	24	7.005058142	2.421820042	-1.532305358	Down	3.16E-06	0.000268967
NONMMUT125481.1	2075	56	22	8.321344777	2.919703447	-1.510994852	Down	1.18E-05	0.000827361
NONMMUT130657.1	1275	58	23	14.02624431	4.96765943	-1.497490588	Down	9.43E-06	0.000681794
NONMMUT069798.2	436	60	24	42.43149675	15.15859379	-1.484999644	Down	7.52E-06	0.00056187
NONMMUT117663.1	3708	73	30	6.070252062	2.228002594	-1.446005512	Down	1.25E-06	0.000118086
NONMMUT094576.1	2703	90	37	10.26644428	3.76955289	-1.44547128	Down	7.24E-08	9.38E-06
NONMMUT058574.2	2165	102	42	14.526663	5.342266543	-1.443179468	Down	1.01E-08	1.59E-06
NONMMUT041886.2	635	104	43	50.49904957	18.64785541	-1.437246512	Down	8.09E-09	1.30E-06
NONMMUT045302.2	3306	60	25	5.595926372	2.082434366	-1.426105955	Down	1.39E-05	0.000950154
NONMMUT118366.1	338	87	37	79.3644741	30.1452706	-1.396561679	Down	2.50E-07	2.88E-05
NONMMUT009288.2	1883	63	27	10.31605906	3.948640603	-1.38546397	Down	1.32E-05	0.000905879
NONMMUT105975.1	1145	165	71	44.43263284	17.07603455	-1.379646644	Down	1.80E-12	5.05E-10
NONMMUT021458.2	923	67	29	22.38188666	8.652277895	-1.371179744	Down	8.25E-06	0.000608789
NONMMUT080414.1	5642	109	48	5.956854696	2.342838318	-1.346293373	Down	1.94E-08	2.83E-06
NONMMUT071698.2	1331	76	34	17.60593634	7.034529001	-1.323536221	Down	3.77E-06	0.000313128
NONMMUT066426.2	794	76	34	29.51322579	11.79213866	-1.323536221	Down	3.77E-06	0.000312726
NONMMUT048943.2	511	133	60	80.25171669	32.33437815	-1.311463389	Down	1.17E-09	2.22E-07
NONMMUT133432.1	1234	298	135	74.46028512	30.12678386	-1.305424472	Down	1.04E-19	6.76E-17
NONMMUT044106.2	9102	325	148	11.009564	4.477741798	-1.297914091	Down	3.52E-21	2.50E-18
NONMMUT068595.2	3559	190	87	16.46073425	6.73171045	-1.289983661	Down	6.80E-13	2.01E-10
NONMMUT074979.1	876	94	44	33.08623407	13.83192843	-1.258228782	Down	7.52E-07	7.51E-05
NONMMUT039480.2	3113	89	42	8.815246814	3.715389356	-1.246487557	Down	1.77E-06	0.000161408
NONMMUT061228.2	880	281	133	98.457145	41.62010118	-1.242215434	Down	2.15E-17	1.08E-14
NONMMUT100839.1	3045	78	37	7.898250364	3.346174536	-1.239020402	Down	8.60E-06	0.000630953
NONMMUT130655.1	3123	78	37	7.700983785	3.262600532	-1.239020402	Down	8.60E-06	0.000632391
NONMMUT116009.1	1033	78	37	23.28187063	9.863602577	-1.239020402	Down	8.60E-06	0.000631671
NONMMUT081449.1	1276	79	38	19.08973974	8.201005159	-1.218924784	Down	9.82E-06	0.000708952
NONMMUT020732.2	1978	106	51	16.52354275	7.100322118	-1.218566661	Down	2.98E-07	3.36E-05
NONMMUT005796.2	2134	227	112	32.79857932	14.45299227	-1.182265114	Down	2.28E-13	7.25E-11
NONMMUT097971.1	1050	93	46	27.30971953	12.06431576	-1.178668404	Down	2.97E-06	0.000255271
NONMMUT050998.2	1890	544	270	88.74843144	39.34016008	-1.173718793	Down	1.45E-29	1.67E-26
NONMMUT038786.2	1764	90	45	15.73140526	7.025028586	-1.163071549	Down	5.42E-06	0.000427798
NONMMUT058848.2	2676	2480	1244	285.7519233	128.0172324	-1.158425184	Down	6.91E-126	3.43E-122
NONMMUT017774.2	2211	185	93	25.79922002	11.58319503	-1.155294198	Down	8.28E-11	1.85E-08
NONMMUT009294.2	4185	336	169	24.75525507	11.12052793	-1.154509535	Down	2.05E-18	1.14E-15
NONMMUT019577.2	213	89	45	128.8350391	58.17910998	-1.146951883	Down	7.75E-06	0.000576965
NONMMUT029644.2	1005	33991	17195	10428.49099	4711.620267	-1.146235239	Down	0	0
NONMMUT021016.2	4245	293	151	21.2820528	9.795653524	-1.119423664	Down	1.54E-15	6.39E-13
NONMMUT019600.2	2575	114	59	13.65058327	6.309703345	-1.113318514	Down	7.63E-07	7.60E-05
NONMMUT006823.2	2687	131	68	15.03236179	6.969079345	-1.109031709	Down	1.25E-07	1.56E-05
NONMMUT066792.2	4560	565	295	38.20385567	17.815226	-1.100607462	Down	8.68E-28	9.04E-25
NONMMUT084518.1	3723	99	52	8.199091798	3.846311649	-1.091988451	Down	5.77E-06	0.000448577
NONMMUT067213.2	2261	111	59	15.13721596	7.185973514	-1.074844366	Down	2.12E-06	0.000187769
NONMMUT131927.1	2210	135	72	18.83497661	8.971692616	-1.069962144	Down	1.87E-07	2.23E-05
NONMMUT046907.2	3303	733	391	68.42565942	32.59885503	-1.06971614	Down	5.06E-34	7.97E-31
NONMMUT024822.2	2209	99	53	13.81856893	6.607152282	-1.064507714	Down	8.94E-06	0.000652288
NONMMUT018657.2	1649	231	124	43.1931537	20.70785867	-1.06062428	Down	1.25E-11	3.13E-09
NONMMUT014781.2	2126	390	213	56.56202342	27.58992412	-1.035692242	Down	5.87E-18	3.08E-15
NONMMUT016054.2	1581	612	340	119.3556941	59.22174636	-1.011068455	Down	2.77E-26	2.56E-23
NONMMUT041440.2	3789	203	113	16.51942867	8.212738619	-1.008228504	Down	1.13E-09	2.15E-07
