# Supplementary material for: Alteration of long non-coding RNAs and mRNAs expression profiles by compound heterozygous ASXL3 mutations in the mouse brain
Source: Bioengineered. 2021 Sep 24;12(1):6935–51. doi: 10.1080/21655979.2021.1974811 (PMC8806560; doi:10.1080/21655979.2021.1974811)
Supplement: Supplemental Material [file KBIE_A_1974811_SM2258.zip › supplementary/Supplemental Table 2R.xls]

Supplemental Table 2 Differentially expressed mRNAs in the cerebrum of wild-type and ASXL3 P723R*P1817A mutant mice.
geneID	geneLength	cerebrum_WT-Expression	cerebrum_mut-Expression	cerebrum_WT-RPKM	cerebrum_mut-RPKM	log2 Ratio(cerebrum_mut/cerebrum_WT)	Up-Down-Regulation(cerebrum_mut/cerebrum_WT)	P-value	FDR
Adora2a	2604	7	205	0.251548712	6.976200857	4.793531869	Up	1.18E-49	1.39E-47
Anks4b	2030	1	18	0.046096611	0.785746694	4.091331693	Up	6.51E-05	0.000510455
Ankk1	2686	1	17	0.034838466	0.560852949	4.008869533	Up	0.00012071	0.00088201
Impg1	3587	2	27	0.052175144	0.667019426	3.676294194	Up	1.75E-06	1.88E-05
Serpina9	1694	5	59	0.276198704	3.086346632	3.482121646	Up	2.14E-12	4.72E-11
Sh3rf2	4784	10	103	0.19560226	1.907884803	3.285979124	Up	9.03E-20	3.56E-18
Plcz1	2182	2	20	0.085770963	0.812234335	3.243334787	Up	0.000110425	0.000817457
Lrrc10b	2077	29	278	1.30655152	11.86081124	3.182366769	Up	1.49E-49	1.74E-47
Cd4	3095	8	71	0.241876888	2.032842774	3.071153811	Up	3.00E-13	7.23E-12
Krt9	2580	14	124	0.5077774	4.259004257	3.06824808	Up	3.71E-22	1.68E-20
Atp6v1c2	1597	4	27	0.234379764	1.49818327	2.676294194	Up	3.70E-05	0.000308716
Drd1	3528	102	681	2.705432068	17.10506112	2.660492338	Up	2.26E-99	8.51E-97
Smpdl3b	1925	8	51	0.388887775	2.347715879	2.593832034	Up	1.70E-08	2.45E-07
BC021785	3551	5	31	0.131760238	0.773601168	2.553674907	Up	1.54E-05	0.000139859
Htr1d	3065	13	63	0.396897087	1.821445435	2.198246897	Up	1.19E-08	1.76E-07
Ano2	3927	24	111	0.571893787	2.504771843	2.130860057	Up	9.20E-14	2.31E-12
Atp2c2	3223	8	36	0.232270856	0.989801916	2.091331693	Up	3.38E-05	0.000285222
Ppp1r1b	1666	380	1695	21.34389313	90.15727994	2.078620642	Up	1.61E-182	2.10E-179
Penk	1412	285	1225	18.88753149	76.87895776	2.025154617	Up	4.19E-128	2.44E-125
Car12	3716	63	267	1.586462761	6.36709971	2.0048227	Up	7.33E-29	4.66E-27
Rxrg	2132	46	185	2.018996981	7.689367594	1.929226196	Up	1.60E-19	6.23E-18
Pappa2	8585	53	203	0.57769766	2.095375364	1.858822154	Up	2.56E-20	1.05E-18
Gpr88	3450	308	1178	8.354042102	30.25744764	1.856743975	Up	5.22E-110	2.27E-107
Pde10a	7763	1021	3894	12.30725486	44.4500707	1.85267671	Up	0	0
Scn5a	8455	62	236	0.686187995	2.473457691	1.849853431	Up	3.09E-23	1.48E-21
Slc5a12	5104	11	41	0.201672674	0.711834915	1.819527078	Up	5.22E-05	0.000419183
Rgs9	7629	415	1536	5.090325101	17.84143146	1.809401666	Up	5.58E-138	3.50E-135
Map3k15	4348	13	48	0.27978141	0.978267886	1.805929474	Up	1.28E-05	0.000118041
Endou	2405	21	77	0.81708879	2.837146354	1.79587581	Up	3.20E-08	4.39E-07
Ptprv	6080	22	76	0.338597806	1.107684575	1.709902587	Up	1.10E-07	1.40E-06
Rasd1	1607	14	47	0.815224451	2.591719976	1.668640621	Up	4.39E-05	0.000360476
Gabra2	2392	370	1192	14.4745672	44.15919777	1.609193752	Up	2.06E-91	6.21E-89
Pcsk9	3512	28	89	0.746051078	2.245647544	1.589785201	Up	4.73E-08	6.36E-07
Scn7a	7333	92	292	1.174008336	3.528639257	1.587669295	Up	3.25E-23	1.55E-21
Ecel1	2876	69	218	2.245046017	6.716974614	1.58106656	Up	1.30E-17	4.34E-16
Ccdc3	2658	80	243	2.816437049	8.101349939	1.524291101	Up	1.56E-18	5.58E-17
Kcna5	3005	32	97	0.996484483	2.860443362	1.521319534	Up	3.31E-08	4.53E-07
Filip1	4207	64	194	1.423549261	4.08634766	1.521319534	Up	4.73E-15	1.32E-13
Trhr	3976	36	106	0.847268701	2.362466096	1.479402145	Up	1.52E-08	2.20E-07
Npy2r	3361	33	96	0.918777742	2.531097154	1.461975073	Up	9.51E-08	1.23E-06
Rwdd3	1696	18	52	0.993142793	2.716962165	1.451921409	Up	0.000100721	0.000752206
Pdyn	2507	112	320	4.180504805	11.31101919	1.435979865	Up	4.95E-22	2.22E-20
Gng7	3425	695	1938	18.98843914	50.14172745	1.40089038	Up	1.74E-120	8.67E-118
Sulf1	4625	155	429	3.136064594	8.219618295	1.390116124	Up	1.07E-27	6.46E-26
Lsp1	2097	24	65	1.070971341	2.746761941	1.358812004	Up	3.41E-05	0.000287219
Plekha2	4984	233	626	4.374646104	11.1301853	1.347239394	Up	6.70E-38	5.90E-36
Fbxo4	3446	31	83	0.841804919	2.134366099	1.342249813	Up	3.36E-06	3.46E-05
Stk26	3333	24	64	0.673815452	1.701573665	1.336444191	Up	4.91E-05	0.000397667
Lmo7	6104	554	1473	8.492983454	21.38426447	1.332206241	Up	2.24E-85	5.82E-83
Slc35d3	2629	23	61	0.818657581	2.056105259	1.328582073	Up	8.00E-05	0.00061478
Tmem215	3218	56	148	1.628422241	4.075508194	1.323505135	Up	7.45E-10	1.29E-08
Strip2	5369	330	870	5.751558933	14.35925618	1.319956068	Up	1.85E-50	2.26E-48
Zfp708	2538	25	64	0.9217506	2.234572508	1.277550502	Up	8.80E-05	0.000669203
Tnfaip8l3	2225	68	174	2.859854483	6.929873836	1.276887346	Up	8.25E-11	1.57E-09
Actn2	2984	104	266	3.261366146	7.899305548	1.276249409	Up	9.22E-16	2.70E-14
Ankrd63	4861	184	469	3.54207082	8.549748047	1.271288848	Up	1.78E-26	1.01E-24
Lmo3	2101	449	1138	19.99794303	47.99790753	1.263119899	Up	2.90E-61	4.59E-59
Wipf3	4204	700	1765	15.58118094	37.20386822	1.255648048	Up	3.63E-93	1.18E-90
Pkp2	2891	29	73	0.938674337	2.237591808	1.253250256	Up	3.63E-05	0.000304076
Dach1	5448	88	219	1.511508562	3.562157444	1.236762133	Up	1.14E-12	2.55E-11
Osmr	4835	27	66	0.522555381	1.209632793	1.210913309	Up	0.00013355	0.000966225
Lipg	3787	56	136	1.383750402	3.182362867	1.201514611	Up	4.47E-08	6.03E-07
Mageb16	1854	37	89	1.867484614	4.25389114	1.187686757	Up	1.20E-05	0.000111905
Arhgap6	5515	97	231	1.645853804	3.711697361	1.173242891	Up	2.42E-12	5.34E-11
Moxd1	3083	50	115	1.517614676	3.305448618	1.123040553	Up	1.90E-06	2.02E-05
Arhgap15	3118	50	115	1.500579233	3.268344481	1.123040553	Up	1.90E-06	2.02E-05
Dffb	2048	38	86	1.736275682	3.721127869	1.099743933	Up	5.23E-05	0.000419572
4932418E24Rik	3147	35	79	1.040725845	2.224520659	1.095904423	Up	0.000111528	0.000823813
Tesc	942	104	233	10.33112163	21.91851431	1.085153118	Up	3.83E-11	7.53E-10
Dpyd	4437	132	295	2.783873781	5.891673647	1.081583717	Up	1.16E-13	2.88E-12
Dbpht2	2995	348	775	10.87295162	22.93036516	1.076515696	Up	3.73E-33	2.73E-31
6330403A02Rik	6557	2197	4891	31.35378034	66.09956085	1.076001287	Up	1.43E-199	2.20E-196
Sytl5	6623	115	256	1.624830728	3.425242352	1.075916641	Up	5.88E-12	1.26E-10
Col5a3	6086	36	80	0.553522897	1.164834256	1.073409785	Up	0.000131332	0.000952625
Fli1	3175	41	91	1.208384554	2.539824789	1.071649327	Up	4.58E-05	0.000374281
Mid1	3937	102	226	2.42437499	5.086852201	1.069160312	Up	1.26E-10	2.35E-09
Mchr1	2189	119	263	5.087052715	10.64672611	1.065507918	Up	4.47E-12	9.69E-11
Drd2	1549	75	165	4.530799917	9.439274623	1.058910216	Up	5.08E-08	6.80E-07
Kcnk6	4089	41	90	0.938278542	1.950435055	1.055707784	Up	6.22E-05	0.000491319
Col6a1	3976	564	1237	13.27387631	27.56953359	1.054485124	Up	3.01E-50	3.61E-48
Wisp1	5022	53	116	0.987561611	2.046856403	1.051467232	Up	5.72E-06	5.66E-05
Prtg	8764	80	175	0.854186408	1.769464177	1.050689709	Up	2.45E-08	3.43E-07
Bcl11b	7923	715	1564	8.444645523	17.49255257	1.050632058	Up	1.07E-62	1.75E-60
Gm14295	1311	391	855	27.90866765	57.7922387	1.050162504	Up	4.94E-35	3.94E-33
Gpr52	1086	61	132	5.256117291	10.77085554	1.035063474	Up	1.75E-06	1.88E-05
Rasl10a	1108	117	253	9.881232988	20.23423809	1.034035547	Up	3.50E-11	6.90E-10
Myo5b	6647	300	648	4.223384427	8.638839833	1.032438004	Up	2.98E-26	1.68E-24
Rab40b	1865	151	326	7.57640443	15.48976607	1.031730107	Up	5.98E-14	1.53E-12
Itga5	4366	49	105	1.050212993	2.13113844	1.020942365	Up	2.54E-05	0.000219768
Nabp1	2838	50	107	1.648627924	3.341007739	1.019017488	Up	2.19E-05	0.000192253
Golm1	3693	167	356	4.23157655	8.542338667	1.01343583	Up	1.05E-14	2.87E-13
Pax7	4275	60	2	1.313349066	0.0414572	-4.985483904	Down	8.55E-17	2.69E-15
Pou4f1	3797	43	2	1.059724309	0.0466762	-4.504858063	Down	9.61E-12	2.02E-10
Shox2	3102	106	5	3.197636628	0.14283489	-4.484585668	Down	3.22E-27	1.89E-25
Amhr2	1947	19	1	0.913172213	0.04551349	-4.326520822	Down	1.24E-05	0.000114673
Sox14	2065	40	3	1.812612512	0.128738159	-3.815558902	Down	5.63E-10	9.86E-09
Otx2	2333	51	5	2.045598872	0.189915915	-3.429090555	Down	1.73E-11	3.54E-10
Dbh	2282	20	2	0.820123759	0.077664124	-3.400521403	Down	3.88E-05	0.000321913
Uncx	2093	27	3	1.207145373	0.127015909	-3.24851831	Down	2.31E-06	2.44E-05
1700020L24Rik	931	18	2	1.809205346	0.190364696	-3.24851831	Down	0.000137442	0.00099057
Ebf3	5023	256	37	4.76915926	0.652746634	-2.869139943	Down	2.37E-44	2.49E-42
Tfap2b	6167	143	21	2.169837084	0.301752892	-2.846147222	Down	3.12E-25	1.70E-23
Pax5	1208	27	4	2.09151926	0.293426377	-2.83348081	Down	9.84E-06	9.34E-05
Pou4f2	3212	33	5	0.961398503	0.137943285	-2.801059333	Down	1.08E-06	1.19E-05
Gata3	3215	90	14	2.619549264	0.385880785	-2.763091482	Down	6.23E-16	1.84E-14
Pitx2	2317	25	4	1.009668979	0.152981901	-2.722449498	Down	3.20E-05	0.000272197
Slc6a2	6073	31	5	0.477665034	0.072957983	-2.710861524	Down	3.48E-06	3.57E-05
Chrna3	3123	40	7	1.198541415	0.198624195	-2.593166481	Down	2.40E-07	2.92E-06
Tcf7l2	4152	361	69	8.1360741	1.472644233	-2.465923878	Down	1.42E-52	1.86E-50
Bnc2	6453	247	51	3.581791705	0.70034915	-2.354535198	Down	1.29E-34	1.01E-32
En2	3537	48	11	1.269904949	0.275590169	-2.20412419	Down	2.59E-07	3.14E-06
Lhx5	2736	48	11	1.641686332	0.356272817	-2.20412419	Down	2.59E-07	3.13E-06
Ebf2	5532	62	15	1.048756236	0.24027865	-2.125899023	Down	9.70E-09	1.44E-07
Dgkk	7156	244	60	3.190689423	0.74299692	-2.10244005	Down	6.28E-30	4.15E-28
Sfrp5	1900	96	24	4.728056637	1.119344413	-2.078593308	Down	1.73E-12	3.86E-11
Lhx1	2750	42	11	1.429162574	0.354459064	-2.011479112	Down	5.65E-06	5.61E-05
Barhl1	3674	44	12	1.120672107	0.289433095	-1.953062426	Down	5.14E-06	5.13E-05
Cyr61	2028	122	34	5.62933272	1.485651896	-1.921867804	Down	4.02E-14	1.04E-12
Sema3f	3393	190	53	5.24004214	1.384197642	-1.920528462	Down	3.62E-21	1.58E-19
Egr2	2965	163	46	5.144319634	1.374799068	-1.903759506	Down	3.58E-18	1.25E-16
Gpr179	9276	92	26	0.928094343	0.24838119	-1.901715546	Down	7.47E-11	1.43E-09
Ttr	1221	103	31	7.893808728	2.249842544	-1.810897525	Down	2.62E-11	5.24E-10
Doc2g	1397	73	22	4.889804459	1.395508126	-1.808986248	Down	2.17E-08	3.06E-07
En1	2554	39	12	1.428922755	0.416357554	-1.779033026	Down	5.72E-05	0.000455045
Slc17a6	4320	1457	450	31.56027968	9.230704792	-1.773597279	Down	6.70E-136	4.05E-133
Plekhf1	1559	48	15	2.881112127	0.852611604	-1.756665213	Down	9.23E-06	8.82E-05
Syt2	3386	1382	439	38.19320707	11.48903788	-1.733058079	Down	6.00E-125	3.27E-122
Dll4	3451	44	14	1.193088763	0.359491951	-1.730670005	Down	2.69E-05	0.000232253
Fam196b	5371	171	55	2.979243471	0.907431043	-1.715086109	Down	1.20E-16	3.72E-15
Piezo2	10724	59	19	0.514825731	0.157001171	-1.713308844	Down	1.30E-06	1.42E-05
4921511H03Rik	1046	46	15	4.11520226	1.270766243	-1.695264669	Down	2.31E-05	0.000202172
Slc6a5	2549	164	54	6.020589971	1.877284176	-1.681257811	Down	1.27E-15	3.68E-14
Ormdl2	2055	42	14	1.912504662	0.603701569	-1.663555809	Down	6.69E-05	0.000523158
Gjc2	2191	210	72	8.968957279	2.912032475	-1.622913824	Down	1.06E-18	3.86E-17
Hcrtr1	2203	67	23	2.845937405	0.92516551	-1.621120543	Down	6.99E-07	7.91E-06
Klk6	1358	81	28	5.58149175	1.827108577	-1.611088389	Down	5.42E-08	7.21E-07
Slc47a1	2634	139	49	4.938147613	1.648490332	-1.582824537	Down	1.84E-12	4.07E-11
Sncg	732	68	24	8.692863694	2.905402164	-1.581093649	Down	9.13E-07	1.01E-05
Klhl33	1602	87	31	5.081849265	1.714767632	-1.567340494	Down	3.29E-08	4.51E-07
Fos	2093	450	161	20.11908955	6.816520462	-1.561457621	Down	2.77E-36	2.33E-34
Th	1757	198	71	10.54528853	3.580904033	-1.558202809	Down	8.69E-17	2.73E-15
Tshz2	5113	1301	476	23.81039182	8.24968289	-1.529180792	Down	1.38E-98	5.08E-96
Lgr6	3623	71	26	1.833813024	0.635932629	-1.527900709	Down	9.89E-07	1.09E-05
Glra1	2413	305	112	11.82789759	4.113076582	-1.523903819	Down	2.77E-24	1.42E-22
Rnf122	3547	70	26	1.84672356	0.649558476	-1.507436607	Down	1.50E-06	1.63E-05
Ankrd55	2887	168	63	5.445371777	1.933747925	-1.493630807	Down	1.11E-13	2.79E-12
Opalin	892	313	120	32.8355671	11.92126897	-1.461721559	Down	1.76E-23	8.59E-22
Ctxn3	1472	52	20	3.305678186	1.204004973	-1.457104931	Down	5.46E-05	0.000434854
Arhgap36	3039	77	30	2.370964565	0.874775578	-1.438489253	Down	1.09E-06	1.20E-05
Kcng4	3806	372	145	9.146168416	3.376022352	-1.437843029	Down	5.66E-27	3.28E-25
Klhl1	4048	218	85	5.039425486	1.860734958	-1.437386697	Down	1.96E-16	5.99E-15
Cys1	1838	64	25	3.258363297	1.205315098	-1.434737118	Down	9.37E-06	8.94E-05
Dsc3	5348	84	33	1.469782004	0.546800164	-1.426516612	Down	4.15E-07	4.87E-06
Cbx2	3740	56	22	1.401139779	0.521263329	-1.426516612	Down	3.73E-05	0.000310911
Lhx9	4924	106	42	2.014433148	0.755853	-1.41419634	Down	1.56E-08	2.25E-07
Tmem125	1862	93	37	4.673780477	1.760873438	-1.408298754	Down	1.31E-07	1.66E-06
Pm20d1	3540	65	26	1.718205611	0.650842914	-1.400521403	Down	1.16E-05	0.000108251
Mxra7	1725	127	51	6.889372383	2.619914821	-1.394852653	Down	8.86E-10	1.52E-08
Agt	1839	676	272	34.39774756	13.10669731	-1.392009903	Down	1.81E-45	1.97E-43
Cbln1	2335	273	110	10.94059144	4.174571418	-1.389990736	Down	2.80E-19	1.07E-17
Tal1	4230	114	46	2.521909643	0.963659394	-1.387921366	Down	7.36E-09	1.12E-07
Mog	1707	768	310	42.10103157	16.09289834	-1.387431404	Down	3.57E-51	4.51E-49
Pcbd1	822	79	32	8.993325492	3.449723251	-1.382374056	Down	1.65E-06	1.77E-05
Mag	2427	2774	1134	106.9551543	41.40467435	-1.369140456	Down	1.96E-176	2.07E-173
Htra3	2745	99	41	3.374876493	1.323572097	-1.350397924	Down	1.33E-07	1.68E-06
Pappa	11027	70	29	0.594026341	0.233048718	-1.34989533	Down	9.56E-06	9.10E-05
Igsf1	4416	207	86	4.386380669	1.725740461	-1.345815511	Down	2.50E-14	6.62E-13
Adamts4	3673	524	218	13.3498196	5.259466101	-1.343831985	Down	7.66E-34	5.78E-32
Plekhd1	3527	136	57	3.608265509	1.432107077	-1.333166135	Down	8.93E-10	1.53E-08
Gng11	836	124	52	13.87971172	5.511923244	-1.3323499	Down	5.02E-09	7.87E-08
Acan	7355	235	99	2.989855666	1.192775232	-1.325753635	Down	9.80E-16	2.86E-14
Lingo4	2943	102	43	3.243209085	1.294745137	-1.324753895	Down	1.32E-07	1.67E-06
Nfil3	1992	116	49	5.449211862	2.179780891	-1.321864459	Down	1.92E-08	2.73E-07
Cldn11	1872	1465	621	73.2313126	29.39624449	-1.316828799	Down	1.01E-88	2.84E-86
Lef1	3657	139	59	3.556762595	1.429661251	-1.314891331	Down	8.82E-10	1.52E-08
Pafah1b3	870	115	49	12.36925737	4.990946591	-1.309373515	Down	2.79E-08	3.87E-07
Pdlim2	1587	122	52	7.193627445	2.903571413	-1.308890928	Down	1.07E-08	1.58E-07
Slc6a3	3456	369	158	9.991200414	4.05125377	-1.302289566	Down	3.12E-23	1.49E-21
Rnd1	2203	335	144	14.22968703	5.792340583	-1.296685592	Down	4.19E-21	1.81E-19
Hsd11b1	1373	148	64	10.08686519	4.130622742	-1.288046674	Down	4.81E-10	8.47E-09
Gjd2	2879	127	55	4.127880292	1.692883685	-1.285918281	Down	8.56E-09	1.28E-07
Nrep	2223	867	378	36.49595	15.06809786	-1.276239067	Down	8.50E-51	1.05E-48
Fahd1	1407	119	52	7.914398289	3.275030442	-1.272971353	Down	3.24E-08	4.45E-07
Rassf4	6344	389	170	5.737880052	2.374607538	-1.272828717	Down	1.31E-23	6.47E-22
Cyp27a1	1936	105	46	5.075151188	2.105516134	-1.26927687	Down	2.24E-07	2.73E-06
Nxph4	1675	116	51	6.48049554	2.698121234	-1.264148961	Down	5.71E-08	7.57E-07
Ret	7341	468	206	5.965621115	2.486669636	-1.262457501	Down	9.63E-28	5.85E-26
Slc6a11	4066	4636	2062	106.6942687	44.93941158	-1.247429542	Down	2.87E-254	4.85E-251
Baiap3	4645	857	382	17.26474395	7.287586784	-1.244315874	Down	2.41E-48	2.75E-46
Sgms2	5790	93	42	1.50303614	0.642801411	-1.225434696	Down	2.15E-06	2.27E-05
1110034G24Rik	1471	77	35	4.898274176	2.108441067	-1.216096832	Down	1.85E-05	0.000164723
Ier2	1522	112	51	6.886022041	2.969351555	-1.213522888	Down	2.42E-07	2.94E-06
Paqr6	1670	130	60	7.284368696	3.183764048	-1.194070526	Down	3.90E-08	5.30E-07
Chrna6	2906	88	41	2.833688453	1.250242741	-1.180472922	Down	7.66E-06	7.41E-05
Slc6a9	3272	1088	508	31.11577616	13.75803824	-1.177371463	Down	6.09E-56	8.88E-54
Zfhx3	16439	1323	625	7.530945192	3.369075294	-1.160478275	Down	3.91E-66	6.89E-64
Usp43	4462	101	48	2.118150653	0.95327404	-1.15184229	Down	2.56E-06	2.69E-05
Ppp1r14a	531	88	42	15.50790705	7.009077537	-1.145707504	Down	1.25E-05	0.000115504
Prr18	3252	775	370	22.30058233	10.08224582	-1.145264348	Down	1.13E-38	1.01E-36
Ngb	1628	98	47	5.632960597	2.558288699	-1.138714301	Down	4.44E-06	4.48E-05
Pde3a	4205	102	49	2.269860722	1.03260964	-1.136308806	Down	2.94E-06	3.06E-05
Slc18a2	3803	220	106	5.413291246	2.469935629	-1.132032567	Down	7.01E-12	1.49E-10
Tph2	2626	170	82	6.057860076	2.767102366	-1.13043224	Down	1.76E-09	2.93E-08
Vamp1	3154	4068	1973	120.6936145	55.43339674	-1.122522031	Down	4.15E-189	5.85E-186
Cdc42ep1	2542	274	133	10.08648983	4.6364138	-1.121342956	Down	3.03E-14	7.95E-13
Igsf10	10084	206	100	1.911610563	0.878766025	-1.121237646	Down	4.58E-11	8.92E-10
Prlr	10328	105	51	0.951345149	0.437582597	-1.120413484	Down	2.73E-06	2.85E-05
Cgn	5038	150	73	2.786109198	1.284017054	-1.11758744	Down	2.14E-08	3.04E-07
Col15a1	5319	152	74	2.674106107	1.232843144	-1.117067456	Down	1.75E-08	2.50E-07
Tmem98	1393	127	62	8.53134771	3.944088652	-1.113081685	Down	2.84E-07	3.41E-06
Mcf2	4227	178	87	3.940513255	1.823866724	-1.111383243	Down	1.24E-09	2.09E-08
Hs3st3b1	6004	92	45	1.433877936	0.664167966	-1.110302168	Down	1.32E-05	0.000121775
Gjb1	1603	237	116	13.83502225	6.41254701	-1.109355562	Down	2.51E-12	5.52E-11
Slc6a4	2747	100	49	3.406484199	1.580678389	-1.107739654	Down	5.77E-06	5.71E-05
Chrnb3	4589	75	37	1.529354777	0.714479482	-1.097958633	Down	9.83E-05	0.000736503
Xkr7	2711	79	39	2.726858559	1.274797445	-1.096971837	Down	6.46E-05	0.00050782
Ttyh2	3456	905	447	24.50416362	11.46145845	-1.096236269	Down	6.23E-42	6.13E-40
Stk36	5234	101	50	1.805729502	0.846530054	-1.092948601	Down	6.54E-06	6.41E-05
Plp1	3473	21207	10570	571.3990201	269.6971139	-1.083158479	Down	0	0
Esyt1	3685	377	188	9.573459321	4.520916149	-1.08242517	Down	4.61E-18	1.59E-16
Nynrin	7413	511	255	6.450478592	3.048261882	-1.081419352	Down	6.78E-24	3.40E-22
Epb41l4a	3853	88	44	2.1372174	1.011951649	-1.078593308	Down	3.17E-05	0.000269718
Mobp	3286	2435	1222	69.34201293	32.95412175	-1.073270795	Down	4.04E-106	1.71E-103
Trf	2332	5987	3009	240.2402385	114.3404078	-1.071142472	Down	3.60E-257	6.77E-254
Mcam	2892	329	167	10.64541625	5.117104399	-1.056832789	Down	2.11E-15	6.02E-14
Gm16532	2190	195	99	8.332120358	4.005872984	-1.056567002	Down	1.04E-09	1.78E-08
Grin2d	4383	307	156	6.554384926	3.153982089	-1.055285935	Down	1.93E-14	5.19E-13
Ebf1	5322	177	90	3.112170877	1.498558613	-1.054345762	Down	6.48E-09	9.93E-08
Cnp	2548	3770	1917	138.4544647	66.6697435	-1.054307495	Down	1.36E-158	1.10E-155
Scly	2207	165	84	6.995949232	3.372741434	-1.0525981	Down	2.20E-08	3.10E-07
Cachd1	4965	536	273	10.10207469	4.872473539	-1.051925358	Down	5.91E-24	2.99E-22
Agtrap	4029	137	70	3.181913271	1.539596332	-1.047342374	Down	3.86E-07	4.55E-06
Gm7120	915	221	113	22.60144561	10.94368148	-1.046316905	Down	1.14E-10	2.14E-09
6430571L13Rik	2552	84	43	3.080091755	1.493117139	-1.044645976	Down	7.50E-05	0.000579872
Arc	3059	2117	1085	64.75993725	31.43086666	-1.042919535	Down	2.36E-88	6.54E-86
Ap5s1	1601	109	56	6.370891432	3.099579573	-1.039422711	Down	6.91E-06	6.74E-05
Sparc	2641	4163	2140	147.5037454	71.80446772	-1.03860607	Down	1.04E-170	9.25E-168
Tmem88b	3471	1491	769	40.19648411	19.63260013	-1.033818062	Down	6.70E-62	1.07E-59
Itgb4	6160	281	145	4.268650972	2.085899524	-1.033110538	Down	6.17E-13	1.43E-11
Plekhh1	6439	1065	550	15.47733636	7.569206601	-1.031943215	Down	1.37E-44	1.46E-42
Slc4a2	4176	534	277	11.96591202	5.877943051	-1.025547074	Down	5.82E-23	2.74E-21
Pllp	1889	636	330	31.50577709	15.48061026	-1.025154049	Down	5.03E-27	2.93E-25
Cd38	3013	106	55	3.292090548	1.617594467	-1.025154049	Down	1.17E-05	0.000108899
Rims3	977	729	379	69.82291931	34.37563594	-1.022314274	Down	1.32E-30	9.01E-29
Junb	1840	600	312	30.51395248	15.02598206	-1.02200978	Down	1.82E-25	1.00E-23
Tmem132c	5113	223	116	4.081258551	2.010426923	-1.021512213	Down	2.16E-10	3.94E-09
Eps8l1	3868	92	48	2.225698844	1.099666176	-1.017192763	Down	4.99E-05	0.000404011
Hapln2	2055	270	141	12.29467283	6.080137229	-1.015857553	Down	3.48E-12	7.59E-11
Nr4a1	2476	852	445	32.19986068	15.92632103	-1.015641403	Down	3.99E-35	3.20E-33
Mbp	4820	25726	13456	499.4479849	247.3859526	-1.013570855	Down	0	0
Mgp	599	107	56	16.7156009	8.284519025	-1.012705372	Down	1.30E-05	0.000119807
Chac1	1569	91	48	5.427295734	2.710967985	-1.001425448	Down	6.83E-05	0.000533726
