# Supplementary material for: Alteration of long non-coding RNAs and mRNAs expression profiles by compound heterozygous ASXL3 mutations in the mouse brain
Source: Bioengineered. 2021 Sep 24;12(1):6935–51. doi: 10.1080/21655979.2021.1974811 (PMC8806560; doi:10.1080/21655979.2021.1974811)
Supplement: Supplemental Material [file KBIE_A_1974811_SM2258.zip › supplementary/Supplemental Table 3R.xls]

Supplemental Table 3 Differentially expressed lncRNAs in the cerebellum of wild-type and ASXL3 P723R*P1817A mutant mice.
geneID	geneLength	cerebellum_WT-Expression	cerebellum_mut-Expression	cerebellum_WT-RPKM	cerebellum_mut-RPKM	log2 Ratio(cerebellum_mut/cerebellum_WT)	Up-Down-Regulation(cerebellum_mut/cerebellum_WT)	P-value	FDR
NONMMUT053021.2	4266	1	367	0.078291731	28.39394946	8.502507883	Up	5.40E-108	2.75E-105
NONMMUT118711.1	1808	1	301	0.184730378	54.94759155	8.216491307	Up	2.22E-88	8.38E-86
NONMMUT118705.1	748	1	124	0.446514069	54.71427881	6.937067941	Up	6.22E-36	6.78E-34
NONMMUT118708.1	1182	2	246	0.565131173	68.69074433	6.925386136	Up	2.93E-70	7.99E-68
NONMMUT038638.2	2206	1	112	0.151401869	16.75687795	6.790226553	Up	2.15E-32	2.04E-30
NONMMUT069137.2	2749	6	662	0.728976042	79.48109495	6.768596537	Up	4.90E-186	5.85E-183
NONMMUT053019.2	3766	2	185	0.177372556	16.21332187	6.514253091	Up	2.69E-52	4.91E-50
NONMMUT022606.2	1050	1	90	0.318088117	28.29005568	6.474724727	Up	6.40E-26	4.50E-24
NONMMUT118702.1	1484	3	269	0.675187042	59.82724039	6.469371492	Up	2.17E-75	6.41E-73
NONMMUT067757.2	4371	2	147	0.152822019	11.09985026	6.182543975	Up	3.77E-41	4.87E-39
NONMMUT046297.2	1089	2	144	0.613393064	43.6430611	6.152796632	Up	2.84E-40	3.60E-38
NONMMUT044566.2	856	1	68	0.390178181	26.21897684	6.070334472	Up	1.80E-19	8.78E-18
NONMMUT066535.2	715	2	130	0.93424482	60.00920901	6.005239444	Up	3.51E-36	3.88E-34
NONMMUT111310.1	4825	1	61	0.069221248	4.172661062	5.913608968	Up	1.99E-17	8.41E-16
NONMMUT047686.2	1594	1	59	0.209531069	12.21642931	5.86551468	Up	7.63E-17	3.10E-15
NONMMUT086585.1	3996	1	59	0.083581713	4.873120201	5.86551468	Up	7.63E-17	3.11E-15
NONMMUT113998.1	919	1	53	0.363430384	19.03447707	5.710792085	Up	4.25E-15	1.53E-13
NONMMUT043575.2	1620	2	103	0.412336448	20.98470179	5.669372158	Up	2.56E-28	2.05E-26
NONMMUT112508.1	3568	1	51	0.09360777	4.717652222	5.655296973	Up	1.62E-14	5.55E-13
NONMMUT114013.1	2722	2	99	0.245402295	12.0040464	5.612228251	Up	3.70E-27	2.76E-25
NONMMUT118703.1	960	3	145	1.043726635	49.8514002	5.57781822	Up	3.60E-39	4.32E-37
NONMMUT001721.2	1289	5	240	1.295548965	61.45240954	5.567834131	Up	5.26E-64	1.27E-61
NONMMUT113272.1	681	1	48	0.490444234	23.26348191	5.567834131	Up	1.20E-13	3.80E-12
NONMMUT051432.2	372	1	47	0.897829364	41.69994766	5.537460482	Up	2.35E-13	7.17E-12
NONMMUT129020.1	912	1	44	0.366219872	15.92349625	5.442303249	Up	1.73E-12	4.86E-11
NONMMUT119679.1	1283	1	42	0.26032153	10.80446398	5.375189053	Up	6.56E-12	1.74E-10
NONMMUT135614.1	1438	1	42	0.232261838	9.639865982	5.375189053	Up	6.56E-12	1.74E-10
NONMMUT072260.2	2659	1	42	0.12560832	5.213285928	5.375189053	Up	6.56E-12	1.74E-10
NONMMUT129619.1	1434	1	41	0.232909709	9.436594583	5.340423635	Up	1.28E-11	3.27E-10
NONMMUT116799.1	1580	1	40	0.211387673	8.355712647	5.304799725	Up	2.48E-11	6.19E-10
NONMMUT102750.1	2353	1	40	0.141943274	5.610720775	5.304799725	Up	2.48E-11	6.19E-10
NONMMUT118712.1	1101	3	119	0.910061371	35.67304932	5.292726893	Up	1.17E-31	1.07E-29
NONMMUT090546.1	3240	1	39	0.103084112	3.972831893	5.268273849	Up	4.81E-11	1.16E-09
NONMMUT079058.1	1663	3	117	0.602512068	23.22064101	5.268273849	Up	4.39E-31	3.94E-29
NONMMUT007232.2	1513	2	77	0.441497057	16.79702579	5.249658171	Up	8.41E-21	4.41E-19
NONMMUT102759.1	11438	15	577	0.438003834	16.64969617	5.248408544	Up	4.47E-148	3.85E-145
NONMMUT014181.2	2501	1	38	0.133543592	5.014763968	5.230799144	Up	9.34E-11	2.18E-09
NONMMUT013999.2	549	2	76	1.216730504	45.69007171	5.230799144	Up	1.63E-20	8.43E-19
NONMMUT053020.2	716	3	113	1.399410014	52.08899916	5.218088092	Up	6.20E-30	5.29E-28
NONMMUT030749.2	4046	5	188	0.412744097	15.33601634	5.215532387	Up	5.28E-49	8.70E-47
NONMMUT044569.2	2092	4	149	0.638609031	23.50743154	5.202040151	Up	4.81E-39	5.74E-37
NONMMUT086581.1	3609	1	37	0.09254434	3.383727912	5.192324996	Up	1.81E-10	4.08E-09
NONMMUT111291.1	2309	1	37	0.144648126	5.288815086	5.192324996	Up	1.81E-10	4.08E-09
NONMMUT080762.1	5919	5	182	0.282135938	10.14854168	5.168738176	Up	2.79E-47	4.30E-45
NONMMUT067266.2	3728	1	36	0.089590269	3.187184384	5.152796632	Up	3.51E-10	7.64E-09
NONMMUT015030.2	3954	2	71	0.168939061	5.926554406	5.13261875	Up	4.45E-19	2.11E-17
NONMMUT067329.2	1128	1	35	0.296092662	10.24093328	5.112154647	Up	6.80E-10	1.42E-08
NONMMUT066534.2	2886	15	512	1.735927875	58.55368419	5.075981035	Up	1.93E-129	1.33E-126
NONMMUT113987.1	1737	2	68	0.384562491	12.92080839	5.070334472	Up	3.22E-18	1.45E-16
NONMMUT047458.2	1284	1	34	0.260118788	8.739658945	5.070334472	Up	1.32E-09	2.66E-08
NONMMUT074497.2	2815	3	102	0.355942298	11.95920649	5.070334472	Up	8.85E-27	6.54E-25
NONMMUT059258.2	572	1	33	0.583903013	19.04138363	5.02726575	Up	2.55E-09	4.97E-08
NONMMUT067263.2	2939	2	66	0.227283105	7.411821324	5.02726575	Up	1.20E-17	5.17E-16
NONMMUT111288.1	2154	1	33	0.155056882	5.056486275	5.02726575	Up	2.55E-09	4.97E-08
NONMMUT081737.1	777	1	32	0.429848807	13.59281954	4.982871631	Up	4.93E-09	9.26E-08
NONMMUT013997.2	2839	9	288	1.058799827	33.48171436	4.982871631	Up	9.61E-73	2.74E-70
NONMMUT093753.1	769	2	64	0.868641153	27.46845458	4.982871631	Up	4.49E-17	1.85E-15
NONMMUT114012.1	3152	3	96	0.317886285	10.05230405	4.982871631	Up	4.59E-25	3.08E-23
NONMMUT101328.1	1664	2	63	0.401433321	12.49590801	4.960151554	Up	8.66E-17	3.52E-15
NONMMUT007024.2	2975	15	471	1.683995916	52.25339696	4.955564285	Up	9.77E-118	5.67E-115
NONMMUT005535.2	2581	1	31	0.12940431	3.964188352	4.937067941	Up	9.51E-09	1.73E-07
NONMMUT102755.1	1181	2	61	0.565609692	17.04749333	4.913608968	Up	3.22E-16	1.25E-14
NONMMUT080973.1	3752	1	30	0.089017197	2.638997731	4.889762226	Up	1.84E-08	3.22E-07
NONMMUT111876.1	940	1	30	0.355311195	10.53353137	4.889762226	Up	1.84E-08	3.22E-07
NONMMUT012675.2	620	2	59	1.077395236	31.40804569	4.86551468	Up	1.19E-15	4.48E-14
NONMMUT022517.2	679	2	59	0.983777683	28.67892242	4.86551468	Up	1.19E-15	4.48E-14
NONMMUT126500.1	1412	2	59	0.473077228	13.79106822	4.86551468	Up	1.19E-15	4.47E-14
NONMMUT081732.1	2900	3	88	0.345509507	10.01533006	4.857340748	Up	8.73E-23	5.15E-21
NONMMUT114020.1	1679	2	58	0.39784696	11.4013923	4.840852626	Up	2.30E-15	8.44E-14
NONMMUT005413.2	2486	2	58	0.268698731	7.700296732	4.840852626	Up	2.30E-15	8.43E-14
NONMMUT073098.2	1422	1	29	0.234875192	6.730990744	4.840852626	Up	3.54E-08	5.99E-07
NONMMUT114009.1	1821	2	56	0.3668232	10.14982777	4.790226553	Up	8.51E-15	2.98E-13
NONMMUT077387.1	904	2	56	0.738921512	20.44561546	4.790226553	Up	8.51E-15	2.98E-13
NONMMUT135111.1	1764	1	28	0.189338165	5.2388992	4.790226553	Up	6.82E-08	1.11E-06
NONMMUT081734.1	607	1	28	0.550234799	15.22474166	4.790226553	Up	6.82E-08	1.11E-06
NONMMUT022559.2	2707	2	55	0.246762115	6.705868388	4.764231344	Up	1.64E-14	5.59E-13
NONMMUT051425.2	560	2	55	1.19283044	32.4156888	4.764231344	Up	1.64E-14	5.59E-13
NONMMUT055962.2	3777	12	325	1.061135896	28.39991028	4.742205038	Up	9.06E-80	2.93E-77
NONMMUT079683.1	532	2	54	1.25561099	33.50138172	4.737759133	Up	3.14E-14	1.05E-12
NONMMUT080760.1	2768	4	108	0.482648155	12.87769876	4.737759133	Up	2.40E-27	1.80E-25
NONMMUT129080.1	1205	4	108	1.108688874	29.58130303	4.737759133	Up	2.40E-27	1.80E-25
NONMMUT113972.1	1195	2	53	0.558983302	14.63822965	4.710792085	Up	6.03E-14	1.96E-12
NONMMUT003018.2	3585	1	26	0.093163884	2.393672772	4.683311349	Up	2.52E-07	3.76E-06
NONMMUT102919.1	1004	1	26	0.332661876	8.547128375	4.683311349	Up	2.52E-07	3.76E-06
NONMMUT017244.2	1204	1	26	0.277402428	7.127339609	4.683311349	Up	2.52E-07	3.76E-06
NONMMUT080744.1	947	3	77	1.058054456	26.83621966	4.664695671	Up	1.14E-19	5.64E-18
NONMMUT093752.1	2673	8	202	0.999603511	24.94209922	4.641083113	Up	1.71E-49	2.89E-47
NONMMUT100126.1	774	1	25	0.431514888	10.6605507	4.62672782	Up	4.84E-07	6.88E-06
NONMMUT122144.1	2234	2	50	0.299008526	7.386988576	4.62672782	Up	4.25E-13	1.26E-11
NONMMUT078346.1	1981	1	25	0.168597942	4.165202544	4.62672782	Up	4.84E-07	6.88E-06
NONMMUT122155.1	2238	1	25	0.149237052	3.686892868	4.62672782	Up	4.84E-07	6.88E-06
NONMMUT071460.2	1264	1	25	0.264234591	6.527900506	4.62672782	Up	4.84E-07	6.88E-06
NONMMUT106344.1	3887	1	25	0.085925527	2.122785243	4.62672782	Up	4.84E-07	6.87E-06
NONMMUT064406.2	327	1	25	1.021383863	25.23323009	4.62672782	Up	4.84E-07	6.88E-06
NONMMUT129604.1	5266	1	25	0.06342433	1.566894462	4.62672782	Up	4.84E-07	6.87E-06
NONMMUT007419.2	3701	4	97	0.360975437	8.650341261	4.582784473	Up	3.05E-24	1.94E-22
NONMMUT108836.1	2838	1	24	0.117685879	2.791126001	4.567834131	Up	9.28E-07	1.25E-05
NONMMUT043061.2	2388	24	576	3.356708776	79.61020693	4.567834131	Up	3.31E-137	2.57E-134
NONMMUT121864.1	2418	1	24	0.138127594	3.275936968	4.567834131	Up	9.28E-07	1.25E-05
NONMMUT113996.1	928	1	24	0.359905736	8.535792661	4.567834131	Up	9.28E-07	1.25E-05
NONMMUT136377.1	1385	1	24	0.241149836	5.719289234	4.567834131	Up	9.28E-07	1.25E-05
NONMMUT090661.1	790	1	24	0.422775346	10.02685518	4.567834131	Up	9.28E-07	1.25E-05
NONMMUT084608.1	1205	2	47	0.554344437	12.87334484	4.537460482	Up	2.98E-12	8.16E-11
NONMMUT114017.1	1924	3	70	0.520778363	12.00807977	4.527192147	Up	1.07E-17	4.62E-16
NONMMUT070891.2	1501	2	46	0.44502668	10.11481005	4.506433587	Up	5.69E-12	1.52E-10
NONMMUT045889.2	814	1	23	0.410310225	9.325755455	4.506433587	Up	1.78E-06	2.28E-05
NONMMUT103111.1	1128	1	23	0.296092662	6.729756153	4.506433587	Up	1.78E-06	2.28E-05
NONMMUT044992.2	3191	1	23	0.10466704	2.378929784	4.506433587	Up	1.78E-06	2.28E-05
NONMMUT005539.2	956	3	68	1.048093692	23.47640604	4.485371971	Up	3.90E-17	1.61E-15
NONMMUT031856.2	4832	24	540	1.658903261	36.88479941	4.474724727	Up	4.06E-127	2.71E-124
NONMMUT087416.1	9951	3	67	0.100691144	2.222228271	4.46399832	Up	7.43E-17	3.03E-15
NONMMUT028148.2	305	1	22	1.095057453	23.8069321	4.442303249	Up	3.40E-06	4.12E-05
NONMMUT009430.2	631	1	22	0.529306693	11.50731266	4.442303249	Up	3.40E-06	4.12E-05
NONMMUT006780.2	418	1	22	0.799025175	17.37108682	4.442303249	Up	3.40E-06	4.12E-05
NONMMUT024770.2	3170	3	66	0.316081252	6.871716994	4.442303249	Up	1.42E-16	5.66E-15
NONMMUT108807.1	1039	1	22	0.321455749	6.988560434	4.442303249	Up	3.40E-06	4.12E-05
NONMMUT094477.1	3239	2	44	0.206231876	4.483553128	4.442303249	Up	2.07E-11	5.22E-10
NONMMUT122132.1	1003	1	22	0.332993543	7.239396102	4.442303249	Up	3.40E-06	4.13E-05
NONMMUT104402.1	2378	1	22	0.140451019	3.053454285	4.442303249	Up	3.40E-06	4.13E-05
NONMMUT128304.1	712	1	22	0.469090623	10.19819423	4.442303249	Up	3.40E-06	4.13E-05
NONMMUT129022.1	665	1	22	0.502244396	10.91896886	4.442303249	Up	3.40E-06	4.12E-05
NONMMUT080748.1	8852	9	195	0.339576673	7.270659361	4.420276943	Up	1.82E-46	2.72E-44
NONMMUT047883.2	2964	2	43	0.225366075	4.788184187	4.409136385	Up	3.94E-11	9.66E-10
NONMMUT114008.1	1335	2	43	0.500363331	10.63084489	4.409136385	Up	3.94E-11	9.66E-10
NONMMUT079068.1	668	1	21	0.499988807	10.37584377	4.375189053	Up	6.48E-06	7.45E-05
NONMMUT021278.2	1579	6	126	1.269129284	26.33716393	4.375189053	Up	2.70E-30	2.34E-28
NONMMUT135110.1	7074	4	84	0.188856389	3.9191765	4.375189053	Up	1.34E-20	6.93E-19
NONMMUT131635.1	3600	1	21	0.092775701	1.925295456	4.375189053	Up	6.48E-06	7.45E-05
NONMMUT042474.2	1794	1	21	0.186171975	3.863469142	4.375189053	Up	6.48E-06	7.45E-05
NONMMUT114078.1	3201	1	21	0.104340057	2.165280738	4.375189053	Up	6.48E-06	7.45E-05
NONMMUT023311.2	1423	3	63	0.704130407	14.61222131	4.375189053	Up	9.76E-16	3.69E-14
NONMMUT079061.1	781	1	21	0.427647277	8.874601333	4.375189053	Up	6.48E-06	7.45E-05
NONMMUT120128.1	616	1	21	0.542195655	11.25172669	4.375189053	Up	6.48E-06	7.44E-05
NONMMUT072254.2	2836	1	21	0.117768873	2.44395756	4.375189053	Up	6.48E-06	7.45E-05
NONMMUT116458.1	755	1	21	0.442374203	9.180216743	4.375189053	Up	6.48E-06	7.45E-05
NONMMUT076568.1	806	2	42	0.828765566	17.19866908	4.375189053	Up	7.51E-11	1.78E-09
NONMMUT109267.1	358	1	21	0.932940009	19.36051296	4.375189053	Up	6.48E-06	7.46E-05
NONMMUT102748.1	1621	1	21	0.206041038	4.275794967	4.375189053	Up	6.48E-06	7.45E-05
NONMMUT099407.1	257	1	21	1.299581803	26.96911923	4.375189053	Up	6.48E-06	7.44E-05
NONMMUT013230.2	1720	1	21	0.1941817	4.029688163	4.375189053	Up	6.48E-06	7.44E-05
NONMMUT079048.1	920	3	62	1.089106054	22.24254378	4.35210544	Up	1.86E-15	6.87E-14
NONMMUT035084.2	1047	2	41	0.637999089	12.92461952	4.340423635	Up	1.43E-10	3.26E-09
NONMMUT097248.1	3921	3	61	0.255541334	5.134682383	4.328646467	Up	3.52E-15	1.28E-13
NONMMUT052232.2	3085	19	385	2.057004195	41.18946518	4.323658753	Up	4.16E-89	1.60E-86
NONMMUT047668.2	2291	5	101	0.72892301	14.55046513	4.319155018	Up	2.45E-24	1.57E-22
NONMMUT072036.2	2624	1	20	0.127283736	2.515629951	4.304799725	Up	1.24E-05	0.000134492
NONMMUT018620.2	2528	1	20	0.132117296	2.611160202	4.304799725	Up	1.24E-05	0.000134468
NONMMUT111306.1	1085	1	20	0.30782721	6.083882941	4.304799725	Up	1.24E-05	0.000134562
NONMMUT018242.2	1171	1	20	0.285219917	5.637073434	4.304799725	Up	1.24E-05	0.000134397
NONMMUT086591.1	1106	1	20	0.30198239	5.968366177	4.304799725	Up	1.24E-05	0.000134444
NONMMUT083550.1	275	1	20	1.214518266	24.00368361	4.304799725	Up	1.24E-05	0.000134539
NONMMUT135101.1	2245	1	20	0.148771725	2.940317591	4.304799725	Up	1.24E-05	0.000134374
NONMMUT058294.2	4053	1	20	0.082406248	1.628673326	4.304799725	Up	1.24E-05	0.000134515
NONMMUT136802.1	603	1	20	0.553884781	10.94695355	4.304799725	Up	1.24E-05	0.000134421
NONMMUT055958.2	2388	13	258	1.818217254	35.65873852	4.293659168	Up	6.37E-60	1.42E-57
NONMMUT110360.1	684	3	59	1.464879488	28.46928118	4.280552179	Up	1.27E-14	4.38E-13
NONMMUT043059.2	3073	38	743	4.130073506	79.80072653	4.272162518	Up	3.62E-169	3.63E-166
NONMMUT121819.1	6886	6	117	0.291018754	5.607889341	4.268273849	Up	8.58E-28	6.66E-26
NONMMUT047670.2	338	2	39	1.97628712	38.08276726	4.268273849	Up	5.15E-10	1.09E-08
NONMMUT034446.2	2550	2	39	0.26195492	5.047833464	4.268273849	Up	5.15E-10	1.10E-08
NONMMUT024666.2	1443	2	39	0.4629141	8.920287826	4.268273849	Up	5.15E-10	1.10E-08
NONMMUT068395.2	3071	2	39	0.217513854	4.191460545	4.268273849	Up	5.15E-10	1.09E-08
NONMMUT081239.1	1473	2	39	0.453486114	8.738611903	4.268273849	Up	5.15E-10	1.10E-08
NONMMUT038427.2	1820	2	39	0.367024751	7.072513919	4.268273849	Up	5.15E-10	1.10E-08
NONMMUT079075.1	621	2	39	1.0756603	20.72781857	4.268273849	Up	5.15E-10	1.09E-08
NONMMUT090035.1	618	3	58	1.621322928	30.97562731	4.255890125	Up	2.40E-14	8.09E-13
NONMMUT022528.2	1808	4	77	0.738921512	14.05636063	4.249658171	Up	1.18E-18	5.48E-17
NONMMUT022519.2	585	2	38	1.14185478	21.43918749	4.230799144	Up	9.76E-10	2.01E-08
NONMMUT042674.2	3346	1	19	0.099818447	1.874166868	4.230799144	Up	2.35E-05	0.000239591
NONMMUT133990.1	4464	1	19	0.074819114	1.404785471	4.230799144	Up	2.35E-05	0.000239749
NONMMUT073654.2	2867	2	38	0.232990948	4.374581334	4.230799144	Up	9.76E-10	2.01E-08
NONMMUT125197.1	2175	1	19	0.153559781	2.883201077	4.230799144	Up	2.35E-05	0.000239552
NONMMUT000372.2	3367	1	19	0.099195879	1.862477678	4.230799144	Up	2.35E-05	0.000239355
NONMMUT107463.1	653	1	19	0.511474002	9.603311396	4.230799144	Up	2.35E-05	0.000239394
NONMMUT118871.1	834	5	95	2.002353257	37.59569749	4.230799144	Up	1.13E-22	6.59E-21
NONMMUT113967.1	851	1	19	0.39247065	7.368933422	4.230799144	Up	2.35E-05	0.00023967
NONMMUT079011.1	714	1	19	0.467776643	8.782860423	4.230799144	Up	2.35E-05	0.00023963
NONMMUT111312.1	964	1	19	0.346465273	6.505147658	4.230799144	Up	2.35E-05	0.000239473
NONMMUT059016.2	1829	1	19	0.182609362	3.428628946	4.230799144	Up	2.35E-05	0.000239709
NONMMUT107041.1	661	1	19	0.505283696	9.487083724	4.230799144	Up	2.35E-05	0.000239434
NONMMUT113980.1	2112	2	38	0.316280799	5.938411309	4.230799144	Up	9.76E-10	2.00E-08
NONMMUT102138.1	2980	1	19	0.112078028	2.104349779	4.230799144	Up	2.35E-05	0.000239512
NONMMUT129594.1	3152	1	19	0.105962095	1.989518509	4.230799144	Up	2.35E-05	0.000239316
NONMMUT080746.1	5795	22	413	1.267961262	23.52216019	4.213437983	Up	7.36E-94	3.15E-91
NONMMUT018385.2	2619	8	149	1.020213893	18.7772229	4.202040151	Up	1.08E-34	1.11E-32
NONMMUT052632.2	1686	4	74	0.792390328	14.48620882	4.192324996	Up	7.99E-18	3.48E-16
NONMMUT031864.2	3093	10	182	1.07983357	19.42102109	4.168738176	Up	7.31E-42	9.67E-40
NONMMUT044860.2	1728	6	109	1.159696261	20.81916713	4.166093455	Up	1.40E-25	9.62E-24
NONMMUT075814.1	1506	1	18	0.221774584	3.944828481	4.152796632	Up	4.46E-05	0.000426528
NONMMUT031084.2	990	1	18	0.337366185	6.000920901	4.152796632	Up	4.46E-05	0.00042666
NONMMUT008223.2	435	2	36	1.535597808	27.31453652	4.152796632	Up	3.50E-09	6.71E-08
NONMMUT059484.2	1327	1	18	0.25168992	4.476949278	4.152796632	Up	4.46E-05	0.0004262
NONMMUT103523.1	6144	1	18	0.054360762	0.966945262	4.152796632	Up	4.46E-05	0.000426726
NONMMUT108604.1	1393	1	18	0.239764913	4.264832514	4.152796632	Up	4.46E-05	0.000426594
NONMMUT113969.1	1378	1	18	0.242374835	4.311256671	4.152796632	Up	4.46E-05	0.000426265
NONMMUT129622.1	1445	2	36	0.462273389	8.222715145	4.152796632	Up	3.50E-09	6.71E-08
NONMMUT075259.1	3108	1	18	0.107462202	1.911490248	4.152796632	Up	4.46E-05	0.000426331
NONMMUT122158.1	1342	1	18	0.248876694	4.426908862	4.152796632	Up	4.46E-05	0.000426068
NONMMUT048261.2	801	3	54	1.250908327	22.25060559	4.152796632	Up	3.08E-13	9.23E-12
NONMMUT099210.1	1165	1	18	0.286688861	5.099495015	4.152796632	Up	4.46E-05	0.000426397
NONMMUT134887.1	2425	2	36	0.275457751	4.899720983	4.152796632	Up	3.50E-09	6.71E-08
NONMMUT006906.2	2442	1	18	0.136770075	2.432805771	4.152796632	Up	4.46E-05	0.000426462
NONMMUT113953.1	1264	1	18	0.264234591	4.700088364	4.152796632	Up	4.46E-05	0.000426003
NONMMUT041752.2	1024	2	36	0.652329147	11.60334315	4.152796632	Up	3.50E-09	6.71E-08
NONMMUT012561.2	1456	1	18	0.229390469	4.080296492	4.152796632	Up	4.46E-05	0.000426134
NONMMUT099317.1	389	1	18	0.858592605	15.27226656	4.152796632	Up	4.46E-05	0.000425806
NONMMUT069884.2	1723	1	18	0.1938436	3.448004464	4.152796632	Up	4.46E-05	0.000425937
NONMMUT009626.2	2881	1	18	0.115929373	2.062100553	4.152796632	Up	4.46E-05	0.000425872
NONMMUT022565.2	2881	15	269	1.738940593	30.81694715	4.147443397	Up	5.38E-61	1.22E-58
NONMMUT047662.2	2235	10	179	1.494373706	26.4335867	4.144759313	Up	4.90E-41	6.32E-39
NONMMUT026745.2	1815	6	106	1.104107515	19.27568532	4.125829584	Up	9.37E-25	6.17E-23
NONMMUT110500.1	1773	2	35	0.376754115	6.515382253	4.112154647	Up	6.61E-09	1.23E-07
NONMMUT024982.2	2636	5	87	0.633521478	10.89317394	4.103887032	Up	1.82E-20	9.38E-19
NONMMUT070412.2	1032	3	52	0.970908498	16.63045909	4.098348848	Up	1.09E-12	3.13E-11
NONMMUT037710.2	4003	4	69	0.333742217	5.689106875	4.091396087	Up	1.91E-16	7.55E-15
NONMMUT011531.2	2745	7	120	0.851711353	14.4284437	4.082407304	Up	1.16E-27	8.93E-26
NONMMUT045127.2	2258	7	120	1.035406405	17.54033567	4.082407304	Up	1.16E-27	8.92E-26
NONMMUT023314.2	3185	8	137	0.838913716	14.19684113	4.080903714	Up	2.16E-31	1.96E-29
NONMMUT031859.2	3133	22	375	2.345303387	39.50494529	4.074186797	Up	2.07E-83	7.11E-81
NONMMUT043311.2	2213	1	17	0.150922966	2.535409418	4.070334472	Up	8.44E-05	0.000756901
NONMMUT070416.2	884	3	51	1.133458789	19.04138363	4.070334472	Up	2.06E-12	5.75E-11
NONMMUT097246.1	2766	2	34	0.241498571	4.057021723	4.070334472	Up	1.25E-08	2.23E-07
NONMMUT021961.2	1080	1	17	0.309252336	5.195241706	4.070334472	Up	8.44E-05	0.000757229
NONMMUT048320.2	2065	5	85	0.808698603	13.58561996	4.070334472	Up	6.44E-20	3.21E-18
NONMMUT102909.1	334	1	17	0.999977615	16.79898516	4.070334472	Up	8.44E-05	0.000756573
NONMMUT117215.1	1028	1	17	0.324895451	5.458036034	4.070334472	Up	8.44E-05	0.000757119
NONMMUT096733.1	1028	1	17	0.324895451	5.458036034	4.070334472	Up	8.44E-05	0.000756027
NONMMUT112243.1	1353	1	17	0.246853306	4.146977859	4.070334472	Up	8.44E-05	0.000755918
NONMMUT042971.2	735	1	17	0.454411596	7.633824548	4.070334472	Up	8.44E-05	0.00075701
NONMMUT080756.1	2192	2	34	0.304737704	5.119398762	4.070334472	Up	1.25E-08	2.23E-07
NONMMUT094823.1	5549	1	17	0.060189678	1.011148143	4.070334472	Up	8.44E-05	0.0007557
NONMMUT080112.1	586	1	17	0.569953111	9.574848196	4.070334472	Up	8.44E-05	0.000756682
NONMMUT122154.1	2161	1	17	0.154554615	2.596418807	4.070334472	Up	8.44E-05	0.000756354
NONMMUT119101.1	1354	1	17	0.246670992	4.143915098	4.070334472	Up	8.44E-05	0.000756245
NONMMUT121940.1	5675	1	17	0.058853308	0.988697981	4.070334472	Up	8.44E-05	0.000756463
NONMMUT102922.1	899	1	17	0.371515599	6.241224742	4.070334472	Up	8.44E-05	0.000756136
NONMMUT058800.2	3022	1	17	0.110520358	1.856671424	4.070334472	Up	8.44E-05	0.000755809
NONMMUT091415.1	10090	7	119	0.231709382	3.892569603	4.070334472	Up	2.18E-27	1.65E-25
NONMMUT031862.2	3174	8	136	0.841821105	14.14205682	4.070334472	Up	4.07E-31	3.65E-29
NONMMUT112510.1	2749	1	17	0.121496007	2.041055308	4.070334472	Up	8.44E-05	0.000756791
NONMMUT055961.2	2842	7	119	0.822641683	13.81985479	4.070334472	Up	2.18E-27	1.65E-25
NONMMUT010843.2	1106	4	67	1.20792956	19.99402669	4.048960821	Up	6.75E-16	2.58E-14
NONMMUT079056.1	743	4	67	1.798075495	29.76230622	4.048960821	Up	6.75E-16	2.58E-14
NONMMUT077385.1	872	3	50	1.149056846	18.92492257	4.04176532	Up	3.88E-12	1.05E-10
NONMMUT079073.1	831	2	33	0.803832788	13.1067045	4.02726575	Up	2.35E-08	4.06E-07
NONMMUT136370.1	4122	6	99	0.486160878	7.926980667	4.02726575	Up	7.80E-23	4.62E-21
NONMMUT048754.2	4382	2	33	0.152438395	2.485548023	4.02726575	Up	2.35E-08	4.06E-07
NONMMUT031629.2	460	4	66	2.904282811	47.3550932	4.02726575	Up	1.27E-15	4.74E-14
NONMMUT111154.1	1947	2	33	0.343084256	5.594078806	4.02726575	Up	2.35E-08	4.06E-07
NONMMUT131737.1	1195	5	82	1.397458256	22.647827	4.01849554	Up	4.27E-19	2.03E-17
NONMMUT057048.2	4152	16	261	1.287061747	20.74740355	4.010777627	Up	7.37E-58	1.55E-55
NONMMUT120358.1	3113	50	815	5.364479975	86.40902005	4.00967169	Up	2.35E-177	2.61E-174
NONMMUT026645.2	1161	4	65	1.150706368	18.47828787	4.005239444	Up	2.38E-15	8.71E-14
NONMMUT031858.2	3753	32	518	2.847791299	45.55455275	3.999679918	Up	4.08E-113	2.24E-110
NONMMUT052231.2	3041	35	565	3.844044168	61.32147879	3.995695671	Up	3.82E-123	2.44E-120
NONMMUT047669.2	2096	7	113	1.115433045	17.79376116	3.995695671	Up	9.53E-26	6.64E-24
NONMMUT080763.1	8032	8	129	0.332661876	5.300863271	3.994098886	Up	3.34E-29	2.76E-27
NONMMUT037264.2	967	4	64	1.381561627	21.84409677	3.982871631	Up	4.47E-15	1.60E-13
NONMMUT056265.2	2274	2	32	0.293748921	4.644512219	3.982871631	Up	4.42E-08	7.37E-07
NONMMUT058320.2	1713	3	48	0.58492561	9.248354454	3.982871631	Up	1.37E-11	3.50E-10
NONMMUT129584.1	8475	7	112	0.275864031	4.361731298	3.982871631	Up	1.79E-25	1.22E-23
NONMMUT080767.1	2227	2	32	0.299948382	4.742532908	3.982871631	Up	4.42E-08	7.37E-07
NONMMUT006779.2	1529	5	80	1.092192686	17.26883713	3.982871631	Up	1.50E-18	6.93E-17
NONMMUT079051.1	1985	13	206	2.187356575	34.25210771	3.96893244	Up	1.26E-45	1.86E-43
NONMMUT019731.2	2302	4	63	0.580351908	9.032663303	3.960151554	Up	8.38E-15	2.94E-13
NONMMUT077379.1	4454	4	63	0.299948382	4.668430831	3.960151554	Up	8.38E-15	2.94E-13
NONMMUT030748.2	3169	13	204	1.37011764	21.24655491	3.954857254	Up	4.42E-45	6.38E-43
NONMMUT070408.2	1824	3	47	0.549329808	8.504594589	3.952497982	Up	2.57E-11	6.40E-10
NONMMUT034421.2	2485	2	31	0.26880686	4.117332047	3.937067941	Up	8.29E-08	1.32E-06
NONMMUT121453.1	206	2	31	3.242645857	49.6678162	3.937067941	Up	8.29E-08	1.32E-06
NONMMUT104309.1	1074	2	31	0.621960006	9.526601617	3.937067941	Up	8.29E-08	1.32E-06
NONMMUT080211.1	3271	2	31	0.204214322	3.127963967	3.937067941	Up	8.29E-08	1.32E-06
NONMMUT031874.2	2483	31	476	4.169862352	63.27189255	3.923493083	Up	1.30E-102	6.26E-100
NONMMUT079060.1	693	3	46	1.445855079	21.90812393	3.921471086	Up	4.81E-11	1.16E-09
NONMMUT017539.2	2255	7	107	1.036783886	15.66093991	3.916983695	Up	4.10E-24	2.58E-22
NONMMUT055908.2	3170	106	1610	11.16820425	167.6282479	3.907796149	Up	0	0
NONMMUT031855.2	4174	70	1062	5.60121625	83.97551266	3.906156664	Up	3.87E-226	6.00E-223
NONMMUT055906.2	2037	29	438	4.754925466	70.96818091	3.899677695	Up	4.06E-94	1.75E-91
NONMMUT084606.1	755	3	45	1.327122609	19.67189302	3.889762226	Up	9.01E-11	2.11E-09
NONMMUT134769.1	1585	2	30	0.42144167	6.247015449	3.889762226	Up	1.55E-07	2.38E-06
NONMMUT062946.2	2144	4	60	0.623120379	9.236492059	3.889762226	Up	5.49E-14	1.79E-12
NONMMUT018386.2	2328	5	75	0.717337894	10.63307505	3.889762226	Up	3.45E-17	1.43E-15
NONMMUT018613.2	3173	2	30	0.210521603	3.120554518	3.889762226	Up	1.55E-07	2.38E-06
NONMMUT030747.2	1686	13	194	2.575268566	37.97735825	3.882344755	Up	2.28E-42	3.09E-40
NONMMUT026236.2	1760	4	59	0.759073916	11.06419791	3.86551468	Up	1.03E-13	3.27E-12
NONMMUT084603.1	7137	3	44	0.140391981	2.034780521	3.857340748	Up	1.68E-10	3.81E-09
NONMMUT124254.1	615	3	44	1.629231821	23.61337981	3.857340748	Up	1.68E-10	3.81E-09
NONMMUT051430.2	1542	5	73	1.082984835	15.6249659	3.850768095	Up	1.20E-16	4.83E-15
NONMMUT023355.2	3514	2	29	0.1900925	2.723810142	3.840852626	Up	2.91E-07	4.29E-06
NONMMUT018243.2	1094	2	29	0.610589622	8.749057438	3.840852626	Up	2.91E-07	4.29E-06
NONMMUT099076.1	9102	2	29	0.073388821	1.051578646	3.840852626	Up	2.91E-07	4.29E-06
NONMMUT051401.2	1508	2	29	0.442960906	6.347127876	3.840852626	Up	2.91E-07	4.29E-06
NONMMUT136523.1	2104	2	29	0.317483387	4.549177204	3.840852626	Up	2.91E-07	4.29E-06
NONMMUT055905.2	2559	71	1024	9.266693689	132.0718504	3.833124511	Up	5.56E-215	7.50E-212
NONMMUT007231.2	4893	22	316	1.501703558	21.31534953	3.82722076	Up	2.25E-67	5.82E-65
NONMMUT129621.1	1825	3	43	0.549028805	7.776535853	3.824173885	Up	3.14E-10	6.88E-09
NONMMUT116405.1	756	3	43	1.325367156	18.77272213	3.824173885	Up	3.14E-10	6.88E-09
NONMMUT069668.2	1963	8	114	1.361151394	19.16748551	3.815761645	Up	3.92E-25	2.63E-23
NONMMUT020713.2	943	4	57	1.416723322	19.95003926	3.815761645	Up	3.57E-13	1.07E-11
NONMMUT065281.2	1159	4	57	1.152692056	16.23199916	3.815761645	Up	3.57E-13	1.06E-11
NONMMUT052212.2	1284	16	226	4.161900601	58.09302711	3.803050593	Up	2.26E-48	3.68E-46
NONMMUT079059.1	2706	22	309	2.715386368	37.68871054	3.79490304	Up	1.72E-65	4.26E-63
NONMMUT026446.2	963	3	42	1.04047515	14.39473238	3.790226553	Up	5.86E-10	1.24E-08
NONMMUT086398.1	2127	3	42	0.471075491	6.517220161	3.790226553	Up	5.86E-10	1.24E-08
NONMMUT127952.1	4795	4	56	0.278617329	3.854606126	3.790226553	Up	6.65E-13	1.94E-11
NONMMUT079072.1	1081	4	56	1.235865026	17.09790599	3.790226553	Up	6.65E-13	1.94E-11
NONMMUT065713.2	1405	6	84	1.42630259	19.73256553	3.790226553	Up	9.24E-19	4.31E-17
NONMMUT051285.2	1659	5	70	1.006607966	13.92618775	3.790226553	Up	7.76E-16	2.95E-14
NONMMUT135037.1	5191	2	28	0.128681381	1.780277054	3.790226553	Up	5.43E-07	7.60E-06
NONMMUT004521.2	5929	10	138	0.563320161	7.682069428	3.769467992	Up	7.07E-30	6.01E-28
NONMMUT055907.2	2856	92	1262	10.75886279	145.8417086	3.760805869	Up	1.31E-260	2.54E-257
NONMMUT055911.2	1463	20	274	4.565858144	61.81399725	3.758975619	Up	8.12E-58	1.70E-55
NONMMUT126170.1	747	9	123	4.024006304	54.34568929	3.755461134	Up	1.06E-26	7.80E-25
NONMMUT055926.2	3993	11	149	0.920089596	12.31593959	3.742608532	Up	5.59E-32	5.16E-30
NONMMUT021274.2	787	2	27	0.848773884	11.32321161	3.737759133	Up	1.01E-06	1.35E-05
NONMMUT134890.1	1652	2	27	0.404349302	5.394290278	3.737759133	Up	1.01E-06	1.36E-05
NONMMUT122131.1	1342	2	27	0.497753388	6.640363292	3.737759133	Up	1.01E-06	1.36E-05
NONMMUT053943.2	2238	9	121	1.343133471	17.84456148	3.731809866	Up	3.66E-26	2.60E-24
NONMMUT006774.2	2220	23	305	3.460282898	45.34479645	3.711975107	Up	1.46E-63	3.49E-61
NONMMUT032684.2	1845	4	53	0.724103031	9.481129771	3.710792085	Up	4.26E-12	1.15E-10
NONMMUT055924.2	2636	40	529	5.068171825	66.23550593	3.708067448	Up	5.27E-109	2.70E-106
NONMMUT055913.2	4676	147	1943	10.49976495	137.1446561	3.707269471	Up	0	0
NONMMUT052221.2	1295	17	224	4.384457834	57.08984209	3.702763711	Up	5.55E-47	8.48E-45
NONMMUT042134.2	2438	12	156	1.643933666	21.11890949	3.683311349	Up	5.18E-33	5.07E-31
NONMMUT044990.2	3914	2	26	0.170665571	2.192467268	3.683311349	Up	1.88E-06	2.41E-05
NONMMUT111107.1	548	8	104	4.875803259	62.63734955	3.683311349	Up	1.89E-22	1.09E-20
NONMMUT113995.1	1407	3	39	0.712137576	9.148525468	3.683311349	Up	3.76E-09	7.19E-08
NONMMUT006775.2	1209	6	78	1.657531133	21.2935903	3.683311349	Up	3.76E-17	1.56E-15
NONMMUT112946.1	2575	4	52	0.518823337	6.665100496	3.683311349	Up	7.91E-12	2.08E-10
NONMMUT028519.2	2306	2	26	0.289672613	3.721299605	3.683311349	Up	1.88E-06	2.41E-05
NONMMUT007466.2	959	2	26	0.696543323	8.948192793	3.683311349	Up	1.88E-06	2.41E-05
NONMMUT133292.1	1278	4	52	1.04536001	13.42929091	3.683311349	Up	7.91E-12	2.08E-10
NONMMUT031866.2	1637	87	1126	17.75036623	227.0232324	3.676919247	Up	1.55E-228	2.53E-225
NONMMUT113982.1	4315	14	180	1.083637387	13.76804564	3.667369805	Up	9.48E-38	1.10E-35
NONMMUT057496.2	3161	5	64	0.528301998	6.682455417	3.660943536	Up	3.16E-14	1.05E-12
NONMMUT000071.2	2915	14	179	1.604080729	20.26726116	3.659332486	Up	1.75E-37	2.00E-35
NONMMUT123110.1	5717	4	51	0.233683766	2.944303503	3.655296973	Up	1.46E-11	3.73E-10
NONMMUT113952.1	2871	3	38	0.348999502	4.36848648	3.645836643	Up	6.97E-09	1.29E-07
NONMMUT025639.2	2679	6	76	0.748023568	9.363138995	3.645836643	Up	1.29E-16	5.16E-15
NONMMUT038154.2	4198	8	101	0.63647932	7.94071358	3.641083113	Up	1.19E-21	6.55E-20
NONMMUT003902.2	2435	8	101	1.097306031	13.68998588	3.641083113	Up	1.19E-21	6.55E-20
NONMMUT079057.1	1008	5	63	1.656708945	20.6281656	3.638223459	Up	5.85E-14	1.90E-12
NONMMUT010706.2	2051	8	100	1.302749969	16.09218184	3.62672782	Up	2.20E-21	1.18E-19
NONMMUT007420.2	3826	10	125	0.872954844	10.78314982	3.62672782	Up	2.10E-26	1.52E-24
NONMMUT065663.2	1463	2	25	0.456585814	5.639963253	3.62672782	Up	3.50E-06	4.24E-05
NONMMUT120125.1	365	2	25	1.830096018	22.60620887	3.62672782	Up	3.50E-06	4.24E-05
NONMMUT089702.1	1093	2	25	0.611148258	7.549191436	3.62672782	Up	3.50E-06	4.24E-05
NONMMUT017215.2	3309	28	349	2.826168223	34.81041907	3.622599935	Up	4.13E-71	1.14E-68
NONMMUT015197.2	1209	9	112	2.486296699	30.57541171	3.620301551	Up	9.22E-24	5.71E-22
NONMMUT000340.2	1406	9	112	2.137932226	26.29137465	3.620301551	Up	9.22E-24	5.71E-22
NONMMUT004705.2	1858	23	286	4.134460729	50.80435187	3.619181011	Up	1.67E-58	3.58E-56
NONMMUT085475.1	1442	3	37	0.694852684	8.468705988	3.607362495	Up	1.29E-08	2.31E-07
NONMMUT051635.2	1978	9	111	1.519682866	18.52154808	3.607362495	Up	1.70E-23	1.04E-21
NONMMUT006772.2	1971	7	86	1.186173345	14.40099232	3.601781463	Up	1.80E-18	8.27E-17
NONMMUT062528.2	2746	50	613	6.081437058	73.67845892	3.598758704	Up	5.09E-123	3.19E-120
NONMMUT042345.2	1847	4	49	0.723318946	8.75608112	3.597581475	Up	5.00E-11	1.20E-09
NONMMUT000283.2	1088	4	49	1.227913688	14.86441345	3.597581475	Up	5.00E-11	1.21E-09
NONMMUT051423.2	615	4	49	2.172309094	26.29671842	3.597581475	Up	5.00E-11	1.21E-09
NONMMUT031865.2	2945	9	110	1.020690224	12.32786807	3.594306343	Up	3.13E-23	1.88E-21
NONMMUT057228.2	2666	45	546	5.637533213	67.59476919	3.583775675	Up	2.24E-109	1.16E-106
NONMMUT079042.1	860	7	84	2.718543794	32.23750531	3.567834131	Up	6.11E-18	2.69E-16
NONMMUT091270.1	2150	2	24	0.310690719	3.684286321	3.567834131	Up	6.48E-06	7.46E-05
NONMMUT048318.2	2841	11	132	1.293177668	15.33498266	3.567834131	Up	1.88E-27	1.43E-25
NONMMUT080745.1	877	5	60	1.904176301	22.58043213	3.567834131	Up	3.67E-13	1.09E-11
NONMMUT027113.2	1164	2	24	0.573870315	6.805168032	3.567834131	Up	6.48E-06	7.45E-05
NONMMUT004638.2	1381	3	36	0.725544945	8.603782321	3.567834131	Up	2.38E-08	4.12E-07
NONMMUT113367.1	1977	2	24	0.337878122	4.006684669	3.567834131	Up	6.48E-06	7.45E-05
NONMMUT069880.2	914	2	24	0.730837031	8.666537844	3.567834131	Up	6.48E-06	7.45E-05
NONMMUT135109.1	2544	2	24	0.262572738	3.113685373	3.567834131	Up	6.48E-06	7.46E-05
NONMMUT031867.2	1106	56	667	16.91101384	199.045012	3.55705966	Up	2.05E-132	1.49E-129
NONMMUT043060.2	2667	43	512	5.384956318	63.36180449	3.556606876	Up	5.10E-102	2.41E-99
NONMMUT017743.2	1191	6	71	1.682581981	19.67556349	3.547656249	Up	2.74E-15	9.98E-14
NONMMUT038636.2	2541	5	59	0.657206854	7.663513705	3.543586585	Up	6.75E-13	1.97E-11
NONMMUT030314.2	354	5	59	4.71740852	55.0084416	3.543586585	Up	6.75E-13	1.97E-11
NONMMUT005542.2	1592	5	59	1.048971493	12.23177659	3.543586585	Up	6.75E-13	1.96E-11
NONMMUT099408.1	272	4	47	4.911654754	57.03081077	3.537460482	Up	1.70E-10	3.83E-09
NONMMUT129017.1	2162	13	152	2.008280667	23.20430099	3.530359426	Up	3.85E-31	3.47E-29
NONMMUT058623.2	3051	9	105	0.985228682	11.35867526	3.527192147	Up	6.56E-22	3.65E-20
NONMMUT043064.2	2306	24	280	3.476071361	40.07553421	3.527192147	Up	4.10E-56	8.16E-54
NONMMUT042136.2	295	3	35	3.396534135	39.15855164	3.527192147	Up	4.39E-08	7.33E-07
NONMMUT073605.2	1703	15	174	2.941801438	33.72214505	3.518924531	Up	2.36E-35	2.53E-33
NONMMUT027104.2	4658	5	58	0.358514946	4.109690355	3.518924531	Up	1.24E-12	3.53E-11
NONMMUT080754.1	1659	7	81	1.409251153	16.11458868	3.515366711	Up	3.79E-17	1.57E-15
NONMMUT025104.2	618	2	23	1.080881952	12.28343841	3.506433587	Up	1.20E-05	0.000130732
NONMMUT008271.2	539	2	23	1.239304353	14.08379395	3.506433587	Up	1.20E-05	0.000130824
NONMMUT076818.1	2627	2	23	0.254276759	2.889670704	3.506433587	Up	1.20E-05	0.000130847
NONMMUT083942.1	2635	4	46	0.507009523	5.761795021	3.506433587	Up	3.12E-10	6.83E-09
NONMMUT012134.2	446	2	23	1.497724319	17.02054919	3.506433587	Up	1.20E-05	0.000130755
NONMMUT085577.1	416	2	23	1.605733285	18.24799264	3.506433587	Up	1.20E-05	0.00013064
NONMMUT057226.2	932	12	138	4.300332917	48.87016056	3.506433587	Up	3.04E-28	2.42E-26
NONMMUT000368.2	1212	2	23	0.551142778	6.263337409	3.506433587	Up	1.20E-05	0.000130778
NONMMUT120129.1	795	2	23	0.840232763	9.548635145	3.506433587	Up	1.20E-05	0.000130663
NONMMUT036960.2	1852	2	23	0.36068307	4.098901156	3.506433587	Up	1.20E-05	0.000130801
NONMMUT092506.1	1174	2	23	0.568982152	6.466068944	3.506433587	Up	1.20E-05	0.000130709
NONMMUT132337.1	1186	2	23	0.563225166	6.400644975	3.506433587	Up	1.20E-05	0.000130686
NONMMUT055914.2	3109	101	1159	10.85019133	123.0391453	3.503324999	Up	7.47E-226	1.13E-222
NONMMUT055917.2	2139	76	868	11.86696202	133.9335969	3.49649535	Up	2.61E-169	2.65E-166
NONMMUT014851.2	1378	8	91	1.938998684	21.79579761	3.490666271	Up	5.28E-19	2.49E-17
NONMMUT108152.1	6358	6	68	0.315186401	3.529953471	3.485371971	Up	1.69E-14	5.77E-13
NONMMUT102917.1	2116	3	34	0.473524371	5.303271307	3.485371971	Up	8.08E-08	1.29E-06
NONMMUT046477.2	2649	3	34	0.378247478	4.236210678	3.485371971	Up	8.08E-08	1.29E-06
NONMMUT056631.2	2224	3	34	0.450529483	5.045738348	3.485371971	Up	8.08E-08	1.29E-06
NONMMUT022557.2	1784	6	68	1.12329324	12.58040593	3.485371971	Up	1.69E-14	5.76E-13
NONMMUT129787.1	2313	9	101	1.299581803	14.412069	3.471158112	Up	7.39E-21	3.88E-19
NONMMUT129012.1	3950	27	303	2.282986868	25.31780932	3.471158112	Up	8.66E-60	1.92E-57
NONMMUT102758.1	6688	33	370	1.647989424	18.25938103	3.469858972	Up	1.21E-72	3.43E-70
NONMMUT047771.2	939	5	56	1.778447941	19.68353182	3.468298458	Up	4.17E-12	1.13E-10
NONMMUT025934.2	1170	5	56	1.427318475	15.79729605	3.468298458	Up	4.17E-12	1.13E-10
NONMMUT055957.2	2977	13	145	1.458482634	16.07569506	3.462341002	Up	2.66E-29	2.20E-27
NONMMUT080747.1	1760	7	78	1.328379354	14.6272447	3.460918927	Up	2.33E-16	9.18E-15
NONMMUT057298.2	1694	15	167	2.957430843	32.53746073	3.459685327	Up	1.62E-33	1.61E-31
NONMMUT111286.1	941	3	33	1.064800818	11.57457113	3.442303249	Up	1.48E-07	2.28E-06
NONMMUT077615.1	701	3	33	1.429354593	15.53733443	3.442303249	Up	1.48E-07	2.28E-06
NONMMUT129015.1	1209	8	88	2.21004151	24.02353777	3.442303249	Up	3.23E-18	1.45E-16
NONMMUT094615.1	2285	2	22	0.292334812	3.177730543	3.442303249	Up	2.20E-05	0.00022619
NONMMUT111329.1	1451	2	22	0.460361851	5.004213846	3.442303249	Up	2.20E-05	0.000226152
NONMMUT098321.1	874	2	22	0.76428495	8.307911088	3.442303249	Up	2.20E-05	0.000226115
NONMMUT108055.1	1327	2	22	0.503379839	5.471826896	3.442303249	Up	2.20E-05	0.000226077
NONMMUT060039.2	1226	13	143	3.541519414	38.49693547	3.442303249	Up	8.86E-29	7.22E-27
NONMMUT008545.2	2335	6	66	0.858224899	9.329054763	3.442303249	Up	5.67E-14	1.85E-12
NONMMUT121663.1	798	5	55	2.092684983	22.74785179	3.442303249	Up	7.64E-12	2.02E-10
NONMMUT022520.2	844	2	22	0.791451477	8.603215984	3.442303249	Up	2.20E-05	0.000226302
NONMMUT045401.2	594	10	110	5.622769752	61.12049066	3.442303249	Up	1.90E-22	1.10E-20
NONMMUT093755.1	500	2	22	1.335970093	14.52222858	3.442303249	Up	2.20E-05	0.000226377
NONMMUT106553.1	6771	5	55	0.246634562	2.680960822	3.442303249	Up	7.64E-12	2.02E-10
NONMMUT129011.1	724	4	44	1.845262559	20.05832677	3.442303249	Up	1.05E-09	2.15E-08
NONMMUT101162.1	1106	2	22	0.60396478	6.565202794	3.442303249	Up	2.20E-05	0.000226264
NONMMUT134860.1	1297	2	22	0.515023166	5.598391897	3.442303249	Up	2.20E-05	0.00022604
NONMMUT042664.2	2137	2	22	0.312580742	3.397807342	3.442303249	Up	2.20E-05	0.000226003
NONMMUT018116.2	1801	2	22	0.37089675	4.031712543	3.442303249	Up	2.20E-05	0.000226227
NONMMUT063463.2	3499	2	22	0.190907415	2.075196996	3.442303249	Up	2.20E-05	0.000226339
NONMMUT015201.2	2876	37	406	4.296844006	46.59268558	3.438754182	Up	6.03E-79	1.91E-76
NONMMUT006773.2	2438	33	360	4.520817583	48.73594497	3.430330608	Up	4.94E-70	1.34E-67
NONMMUT111109.1	824	11	120	4.458638053	48.06562858	3.430330608	Up	2.68E-24	1.72E-22
NONMMUT070414.2	1339	5	54	1.247171483	13.31048176	3.415831038	Up	1.40E-11	3.57E-10
NONMMUT014567.2	1166	14	150	4.010201823	42.459346	3.404335399	Up	7.64E-30	6.47E-28
NONMMUT031873.2	3010	17	182	1.88633651	19.9565509	3.40320343	Up	6.71E-36	7.30E-34
NONMMUT079041.1	667	3	32	1.502215247	15.83451392	3.39790913	Up	2.72E-07	4.04E-06
NONMMUT051304.2	2324	3	32	0.431143533	4.544587257	3.39790913	Up	2.72E-07	4.04E-06
NONMMUT105344.1	1524	3	32	0.657465597	6.930197366	3.39790913	Up	2.72E-07	4.04E-06
NONMMUT136806.1	1661	3	32	0.60323755	6.358591684	3.39790913	Up	2.72E-07	4.04E-06
NONMMUT116138.1	3473	3	32	0.288504915	3.041065588	3.39790913	Up	2.72E-07	4.03E-06
NONMMUT025342.2	592	13	138	7.334295274	76.9374825	3.390956369	Up	1.78E-27	1.36E-25
NONMMUT136800.1	2820	5	53	0.592185325	6.203079584	3.38886399	Up	2.55E-11	6.35E-10
NONMMUT023316.2	1665	7	74	1.40417277	14.66891776	3.384970074	Up	2.59E-15	9.45E-14
NONMMUT065656.2	1375	21	222	5.100976719	53.2881776	3.384970074	Up	2.84E-43	3.95E-41
NONMMUT045100.2	774	11	116	4.746663767	49.46495523	3.381421007	Up	2.95E-23	1.78E-21
NONMMUT055923.2	3111	114	1202	12.23887742	127.5219803	3.381202797	Up	5.31E-227	8.45E-224
NONMMUT114005.1	637	2	21	1.048642145	10.88079065	3.375189053	Up	4.04E-05	0.000390912
NONMMUT134902.1	5076	4	42	0.263193478	2.73091554	3.375189053	Up	3.51E-09	6.72E-08
NONMMUT056882.2	2077	2	21	0.321610518	3.337055195	3.375189053	Up	4.04E-05	0.000391034
NONMMUT003030.2	581	6	63	3.449148261	35.78862465	3.375189053	Up	3.45E-13	1.03E-11
NONMMUT098714.1	1908	2	21	0.350096985	3.632632936	3.375189053	Up	4.04E-05	0.00039079
NONMMUT072261.2	1453	6	63	1.379184542	14.31052369	3.375189053	Up	3.45E-13	1.03E-11
NONMMUT077956.1	3596	4	42	0.371515599	3.854874105	3.375189053	Up	3.51E-09	6.72E-08
NONMMUT093759.1	1807	2	21	0.369665217	3.8356744	3.375189053	Up	4.04E-05	0.000390973
NONMMUT112792.1	990	2	21	0.67473237	7.001074385	3.375189053	Up	4.04E-05	0.000390851
NONMMUT055910.2	1601	45	472	9.387672421	97.30412654	3.373661584	Up	5.28E-90	2.10E-87
NONMMUT027946.2	1871	92	963	16.4229354	169.8764166	3.370701662	Up	1.01E-181	1.17E-178
NONMMUT001076.2	2092	22	230	3.512349671	36.28663929	3.368930063	Up	1.35E-44	1.94E-42
NONMMUT079070.1	1347	9	94	2.231575879	23.03248779	3.367535481	Up	4.97E-19	2.35E-17
NONMMUT053625.2	1468	7	73	1.5926074	16.41260042	3.365341267	Up	4.71E-15	1.69E-13
NONMMUT055909.2	3601	218	2270	20.21948627	208.057477	3.363163888	Up	0	0
NONMMUT047824.2	1106	5	52	1.50991195	15.51775206	3.361383254	Up	4.65E-11	1.13E-09
NONMMUT051308.2	2002	5	52	0.834147161	8.572744145	3.361383254	Up	4.65E-11	1.13E-09
NONMMUT067321.2	4594	15	156	1.090528483	11.20764069	3.361383254	Up	1.19E-30	1.04E-28
NONMMUT077634.1	885	3	31	1.132178045	11.5610962	3.35210544	Up	4.96E-07	7.04E-06
NONMMUT086579.1	2835	3	31	0.353431242	3.609019449	3.35210544	Up	4.96E-07	7.04E-06
NONMMUT080509.1	1574	3	31	0.636580413	6.500362222	3.35210544	Up	4.96E-07	7.04E-06
NONMMUT086393.1	738	3	31	1.357693184	13.86391617	3.35210544	Up	4.96E-07	7.04E-06
NONMMUT052215.2	376	7	72	6.217945911	63.20118822	3.34544171	Up	8.57E-15	3.00E-13
NONMMUT111324.1	2763	4	41	0.483521568	4.897602835	3.340423635	Up	6.39E-09	1.19E-07
NONMMUT021276.2	3002	13	133	1.44633671	14.62249713	3.337714348	Up	3.53E-26	2.52E-24
NONMMUT024773.2	2072	5	51	0.805966514	8.123833556	3.333368878	Up	8.46E-11	1.99E-09
NONMMUT116617.1	5514	5	51	0.302858654	3.052699153	3.333368878	Up	8.46E-11	1.99E-09
NONMMUT135119.1	5967	5	51	0.279866368	2.820945723	3.333368878	Up	8.46E-11	1.99E-09
NONMMUT077380.1	3206	8	81	0.833418648	8.33877187	3.322721633	Up	2.15E-16	8.47E-15
NONMMUT058622.2	867	3	30	1.155683471	11.4204377	3.304799725	Up	9.05E-07	1.23E-05
NONMMUT104712.1	2108	2	20	0.316880952	3.131410338	3.304799725	Up	7.40E-05	0.000672226
NONMMUT111311.1	3057	3	30	0.327764988	3.238966139	3.304799725	Up	9.05E-07	1.22E-05
NONMMUT079055.1	943	10	100	3.541808306	35.00006888	3.304799725	Up	7.54E-20	3.75E-18
NONMMUT073096.2	1113	2	20	0.600166259	5.930829283	3.304799725	Up	7.40E-05	0.000672718
NONMMUT097256.1	2298	6	60	0.872043142	8.617510433	3.304799725	Up	2.07E-12	5.76E-11
NONMMUT089807.1	1844	2	20	0.362247856	3.57972505	3.304799725	Up	7.40E-05	0.000672423
NONMMUT044167.2	2076	2	20	0.321765437	3.179678705	3.304799725	Up	7.40E-05	0.000673113
NONMMUT094180.1	1240	2	20	0.538697618	5.323397574	3.304799725	Up	7.40E-05	0.00067262
NONMMUT135048.1	2439	3	30	0.410814912	4.059663586	3.304799725	Up	9.05E-07	1.22E-05
NONMMUT052744.2	749	2	20	0.891835843	8.813101457	3.304799725	Up	7.40E-05	0.000672324
NONMMUT045153.2	2878	19	190	2.204954115	21.78930626	3.304799725	Up	1.76E-36	1.95E-34
NONMMUT133992.1	637	2	20	1.048642145	10.36265776	3.304799725	Up	7.40E-05	0.000672817
NONMMUT097245.1	1987	2	20	0.336177678	3.322100147	3.304799725	Up	7.40E-05	0.000673212
NONMMUT112971.1	2668	5	50	0.62592302	6.185357001	3.304799725	Up	1.54E-10	3.50E-09
NONMMUT019293.2	3228	2	20	0.206934649	2.044923479	3.304799725	Up	7.40E-05	0.000672916
NONMMUT001892.2	2228	2	20	0.299813755	2.962752689	3.304799725	Up	7.40E-05	0.000673014
NONMMUT070681.2	2174	3	30	0.460891246	4.554516783	3.304799725	Up	9.05E-07	1.22E-05
NONMMUT096042.1	4524	5	50	0.369134088	3.647774642	3.304799725	Up	1.54E-10	3.50E-09
NONMMUT005546.2	1706	2	20	0.391550438	3.869292492	3.304799725	Up	7.40E-05	0.000672127
NONMMUT052399.2	480	2	20	1.391635514	13.7521104	3.304799725	Up	7.40E-05	0.000672521
NONMMUT075511.1	460	5	50	3.630353514	35.87507061	3.304799725	Up	1.54E-10	3.49E-09
NONMMUT113271.1	448	2	20	1.49103805	14.734404	3.304799725	Up	7.40E-05	0.000672029
NONMMUT079038.1	826	6	60	2.42609581	23.97462346	3.304799725	Up	2.07E-12	5.77E-11
NONMMUT040081.2	2061	19	189	3.079018895	30.26665345	3.297186541	Up	3.18E-36	3.52E-34
NONMMUT058619.2	3898	17	169	1.456611825	14.30953304	3.296288226	Up	1.56E-32	1.49E-30
NONMMUT079074.1	2538	13	128	1.710757605	16.64558044	3.282431912	Up	6.89E-25	4.59E-23
NONMMUT004703.2	3602	47	462	4.358036811	42.33298171	3.28003182	Up	6.09E-86	2.20E-83
NONMMUT057227.2	2466	63	618	8.532655703	82.71342313	3.277054735	Up	2.64E-114	1.46E-111
NONMMUT051386.2	1217	5	49	1.372196069	13.28881005	3.27565338	Up	2.79E-10	6.15E-09
NONMMUT010767.2	2516	5	49	0.663737129	6.427854463	3.27565338	Up	2.79E-10	6.15E-09
NONMMUT074719.2	2696	5	49	0.619422335	5.99869504	3.27565338	Up	2.79E-10	6.15E-09
NONMMUT089894.1	9887	9	88	0.304028796	2.93764106	3.272378248	Up	1.77E-17	7.54E-16
NONMMUT079066.1	1877	9	88	1.601455892	15.47387169	3.272378248	Up	1.77E-17	7.54E-16
NONMMUT061134.2	2346	45	439	6.4065062	61.76139606	3.269095664	Up	1.69E-81	5.59E-79
NONMMUT131706.1	1020	8	78	2.619549202	25.23916732	3.268273849	Up	1.28E-15	4.76E-14
NONMMUT102749.1	4407	7	68	0.530507752	5.092680774	3.26297955	Up	9.27E-14	2.97E-12
NONMMUT079077.1	3733	27	262	2.415697329	23.16455135	3.26140713	Up	3.64E-49	6.04E-47
NONMMUT031091.2	2576	3	29	0.388966448	3.715632313	3.255890125	Up	1.65E-06	2.12E-05
NONMMUT046530.2	2070	3	29	0.484047135	4.623897989	3.255890125	Up	1.65E-06	2.12E-05
NONMMUT076052.1	1531	3	29	0.654459549	6.251775857	3.255890125	Up	1.65E-06	2.12E-05
NONMMUT047661.2	1851	9	87	1.62395068	15.51291546	3.255890125	Up	3.20E-17	1.34E-15
NONMMUT068592.2	2023	9	87	1.485878749	14.19397257	3.255890125	Up	3.20E-17	1.34E-15
NONMMUT058317.2	2409	11	106	1.525080015	14.52277661	3.251360466	Up	1.13E-20	5.89E-19
NONMMUT010129.2	2648	24	231	3.027122567	28.7921828	3.249658171	Up	2.19E-43	3.06E-41
NONMMUT133448.1	434	5	48	3.84784013	36.50329765	3.245906036	Up	5.05E-10	1.08E-08
NONMMUT131729.1	8144	5	48	0.205054349	1.945288701	3.245906036	Up	5.05E-10	1.08E-08
NONMMUT034238.2	3095	7	67	0.755395044	7.144876744	3.241605899	Up	1.68E-13	5.23E-12
NONMMUT047667.2	2419	11	105	1.518775426	14.32629938	3.23768553	Up	2.04E-20	1.05E-18
NONMMUT055158.2	2742	72	686	8.770044374	82.57284668	3.235011395	Up	3.37E-125	2.22E-122
NONMMUT040086.2	2292	19	181	2.768698927	26.06420924	3.234790004	Up	3.59E-34	3.63E-32
NONMMUT030313.2	1788	62	590	11.58139622	108.9093307	3.233246464	Up	7.30E-108	3.68E-105
NONMMUT079067.1	2755	12	114	1.454776871	13.65726826	3.230799144	Up	5.19E-22	2.91E-20
NONMMUT070697.2	1264	4	38	1.056938365	9.922408769	3.230799144	Up	3.83E-08	6.45E-07
NONMMUT057412.2	1097	4	38	1.217839647	11.43293043	3.230799144	Up	3.83E-08	6.45E-07
NONMMUT052214.2	2917	33	313	3.778455011	35.41510227	3.228496358	Up	6.66E-58	1.41E-55
NONMMUT020733.2	1897	22	208	3.873397739	36.18900111	3.22387973	Up	6.20E-39	7.34E-37
NONMMUT058318.2	1382	9	85	2.175059847	20.2997867	3.222337565	Up	1.04E-16	4.21E-15
NONMMUT055912.2	4703	209	1972	14.84253399	138.3924901	3.220956335	Up	0	0
NONMMUT052224.2	3460	51	481	4.923011181	45.88276371	3.220339372	Up	6.41E-88	2.38E-85
NONMMUT044351.2	929	8	75	2.876146594	26.64563909	3.211690321	Up	7.52E-15	2.64E-13
NONMMUT116801.1	624	3	28	1.605733285	14.80996504	3.205264052	Up	2.98E-06	3.66E-05
NONMMUT052218.2	1307	29	270	7.410698679	68.18184804	3.201706232	Up	8.82E-50	1.51E-47
NONMMUT072265.2	2310	17	158	2.457953634	22.57489291	3.199189537	Up	1.02E-29	8.60E-28
NONMMUT046493.2	2608	15	139	1.920969267	17.59088968	3.194922108	Up	2.79E-26	2.00E-24
NONMMUT045151.2	4049	15	139	1.237314855	11.33046191	3.194922108	Up	2.79E-26	2.00E-24
NONMMUT079964.1	1619	4	37	0.825182269	7.542849928	3.192324996	Up	6.92E-08	1.12E-06
NONMMUT024671.2	1439	4	37	0.928401732	8.486361386	3.192324996	Up	6.92E-08	1.12E-06
NONMMUT026735.2	2706	17	157	2.098253102	19.14928011	3.190029538	Up	1.84E-29	1.54E-27
NONMMUT031861.2	3711	24	221	2.160016318	19.65540112	3.185811689	Up	7.80E-41	1.00E-38
NONMMUT089477.1	2950	5	46	0.566089022	5.146552502	3.184505492	Up	1.65E-09	3.30E-08
NONMMUT045899.2	1604	20	184	4.164495302	37.86117177	3.184505492	Up	3.14E-34	3.20E-32
NONMMUT047685.2	5960	52	473	2.914028726	26.19361699	3.168128286	Up	3.52E-85	1.24E-82
NONMMUT057224.2	1535	21	191	4.56927882	41.06819158	3.167983036	Up	2.61E-35	2.78E-33
NONMMUT054685.2	851	17	154	6.672001052	59.72714458	3.16219533	Up	1.06E-28	8.62E-27
NONMMUT058620.2	4311	18	163	1.394540807	12.47929851	3.161674783	Up	2.73E-30	2.36E-28
NONMMUT129778.1	6951	3	27	0.144148694	1.282026692	3.152796632	Up	5.40E-06	6.31E-05
NONMMUT049163.2	882	3	27	1.136028991	10.10359131	3.152796632	Up	5.40E-06	6.31E-05
NONMMUT020120.2	2554	9	81	1.176950943	10.46754214	3.152796632	Up	1.09E-15	4.11E-14
NONMMUT095161.1	2926	3	27	0.342439361	3.045580157	3.152796632	Up	5.40E-06	6.31E-05
NONMMUT026815.2	2562	5	45	0.651819913	5.797142557	3.152796632	Up	2.97E-09	5.74E-08
NONMMUT023310.2	1057	3	27	0.947944721	8.430811295	3.152796632	Up	5.40E-06	6.31E-05
NONMMUT079054.1	704	5	45	2.372105989	21.09698754	3.152796632	Up	2.97E-09	5.74E-08
NONMMUT019024.2	2382	3	27	0.420645495	3.74112827	3.152796632	Up	5.40E-06	6.31E-05
NONMMUT055919.2	1123	23	207	6.840452391	60.83747503	3.152796632	Up	5.60E-38	6.50E-36
NONMMUT114510.1	405	4	36	3.298691588	29.33783552	3.152796632	Up	1.25E-07	1.95E-06
NONMMUT103004.1	994	6	54	2.016051448	17.93031698	3.152796632	Up	7.20E-11	1.71E-09
NONMMUT052222.2	1332	38	341	9.528315228	84.49494858	3.148572046	Up	1.67E-61	3.83E-59
NONMMUT006783.2	1378	15	134	3.635622532	32.09491077	3.142070225	Up	5.20E-25	3.47E-23
NONMMUT079049.1	4426	42	375	3.169382281	27.96407447	3.141300993	Up	2.49E-67	6.41E-65
NONMMUT066385.2	1034	27	241	8.721274785	76.92669879	3.140873465	Up	8.09E-44	1.14E-41
NONMMUT007424.2	1610	13	115	2.696834039	23.5750464	3.127921963	Up	1.43E-21	7.82E-20
NONMMUT031360.2	1605	6	53	1.24857018	10.8988688	3.125829584	Up	1.29E-10	2.97E-09
NONMMUT012105.2	2161	6	53	0.927327691	8.094717458	3.125829584	Up	1.29E-10	2.97E-09
NONMMUT067912.2	2959	21	185	2.370342341	20.63513693	3.121935668	Up	8.61E-34	8.64E-32
NONMMUT045893.2	1328	32	281	8.048012608	69.8375245	3.117297951	Up	1.75E-50	3.05E-48
NONMMUT095730.1	5924	9	79	0.507416055	4.401418183	3.116727377	Up	3.51E-15	1.27E-13
NONMMUT037329.2	3266	17	149	1.738479147	15.057424	3.11457731	Up	1.96E-27	1.49E-25
NONMMUT106541.1	2315	4	35	0.577092913	4.989966624	3.112154647	Up	2.25E-07	3.37E-06
NONMMUT010750.2	2405	4	35	0.55549692	4.803231906	3.112154647	Up	2.25E-07	3.37E-06
NONMMUT109043.1	1192	4	35	1.120780279	9.691084509	3.112154647	Up	2.25E-07	3.37E-06
NONMMUT004522.2	1722	23	201	4.46099189	38.52507582	3.110361366	Up	1.84E-36	2.04E-34
NONMMUT081733.1	6048	11	96	0.607459946	5.2388992	3.108402513	Up	3.98E-18	1.78E-16
NONMMUT023315.2	1245	7	61	1.877869609	16.17115632	3.106254046	Up	5.69E-12	1.52E-10
NONMMUT113971.1	2606	7	61	0.897140316	7.725667546	3.106254046	Up	5.69E-12	1.52E-10
NONMMUT079052.1	636	7	61	3.676018338	31.6558013	3.106254046	Up	5.69E-12	1.52E-10
NONMMUT057234.2	1215	17	148	4.673146416	40.20370052	3.104862155	Up	3.50E-27	2.61E-25
NONMMUT069563.2	1483	10	87	2.252141087	19.36237796	3.103887032	Up	1.58E-16	6.29E-15
NONMMUT069675.2	3731	3	26	0.268554696	2.300004527	3.098348848	Up	9.73E-06	0.000108136
NONMMUT102435.1	563	3	26	1.779711492	15.24212591	3.098348848	Up	9.73E-06	0.000108058
NONMMUT038155.2	1465	12	104	2.735774934	23.43021676	3.098348848	Up	1.80E-19	8.79E-18
NONMMUT097003.1	2641	3	26	0.379393249	3.249268038	3.098348848	Up	9.73E-06	0.000108116
NONMMUT122395.1	1481	3	26	0.67655474	5.794272038	3.098348848	Up	9.73E-06	0.000108078
NONMMUT132338.1	865	3	26	1.158355572	9.920597559	3.098348848	Up	9.73E-06	0.000108097
NONMMUT135698.1	522	3	26	1.91949726	16.43930438	3.098348848	Up	9.73E-06	0.000108039
NONMMUT047955.2	2293	18	156	2.621834025	22.45438349	3.098348848	Up	1.61E-28	1.29E-26
NONMMUT052217.2	1949	68	588	11.6528946	99.57402871	3.095081134	Up	3.60E-103	1.74E-100
NONMMUT057707.2	3589	14	121	1.302840715	11.12736935	3.094379946	Up	2.09E-22	1.20E-20
NONMMUT043063.2	3374	11	95	1.088890858	9.293068082	3.09329562	Up	7.12E-18	3.12E-16
NONMMUT047876.2	2696	5	43	0.619422335	5.264160954	3.08720829	Up	9.58E-09	1.74E-07
NONMMUT033180.2	4051	12	103	0.989363189	8.391808666	3.084409657	Up	3.22E-19	1.55E-17
NONMMUT078347.1	4659	7	60	0.501813192	4.250491302	3.082407304	Up	1.02E-11	2.64E-10
NONMMUT079069.1	3081	18	154	1.951270827	16.49717625	3.07973317	Up	5.12E-28	4.01E-26
NONMMUT038724.2	1889	13	111	2.298519218	19.39418851	3.076847779	Up	1.46E-20	7.56E-19
NONMMUT052633.2	4361	37	315	2.833690291	23.83993456	3.072626283	Up	1.22E-55	2.42E-53
NONMMUT055959.2	1479	4	34	0.903292828	7.587371255	3.070334472	Up	4.03E-07	5.81E-06
NONMMUT136790.1	1567	4	34	0.852565471	7.161277655	3.070334472	Up	4.03E-07	5.81E-06
NONMMUT121417.1	2540	4	34	0.525972478	4.418000821	3.070334472	Up	4.03E-07	5.81E-06
NONMMUT046133.2	4353	14	119	1.074177653	9.022749207	3.070334472	Up	6.64E-22	3.69E-20
NONMMUT046137.2	2690	26	220	3.228180522	26.99298993	3.063791626	Up	3.27E-39	3.95E-37
NONMMUT116159.1	2398	9	76	1.253516559	10.46032084	3.060874143	Up	2.01E-14	6.80E-13
NONMMUT057236.2	1638	18	152	3.670247508	30.62741071	3.060874143	Up	1.63E-27	1.24E-25
NONMMUT037194.2	2025	7	59	1.154542056	9.616290531	3.058159758	Up	1.82E-11	4.61E-10
NONMMUT032817.2	1717	35	295	6.808234312	56.70643077	3.058159758	Up	5.70E-52	1.03E-49
NONMMUT040811.2	1188	10	84	2.811384876	23.33691462	3.053260958	Up	8.99E-16	3.40E-14
NONMMUT062241.2	323	5	42	5.170162899	42.91680273	3.053260958	Up	1.72E-08	3.03E-07
NONMMUT036889.2	1253	5	42	1.332771442	11.06315027	3.053260958	Up	1.72E-08	3.03E-07
NONMMUT034248.2	2072	16	134	2.579092844	21.34497444	3.048960821	Up	2.46E-24	1.58E-22
NONMMUT037265.2	2835	12	100	1.413724966	11.64199822	3.04176532	Up	1.83E-18	8.37E-17
NONMMUT058739.2	1107	3	25	0.905128789	7.453718373	3.04176532	Up	1.75E-05	0.00018401
NONMMUT004639.2	2101	18	150	2.86143047	23.56382553	3.04176532	Up	5.15E-27	3.82E-25
NONMMUT102913.1	700	3	25	1.431396528	11.7875232	3.04176532	Up	1.75E-05	0.000183979
NONMMUT133152.1	4601	3	25	0.217773869	1.793363669	3.04176532	Up	1.75E-05	0.000184042
NONMMUT102920.1	1122	3	25	0.893028137	7.354069732	3.04176532	Up	1.75E-05	0.000184073
NONMMUT083180.1	4133	6	50	0.484866958	3.992870186	3.04176532	Up	7.42E-10	1.54E-08
NONMMUT092464.1	4712	6	50	0.425287593	3.502235246	3.04176532	Up	7.42E-10	1.54E-08
NONMMUT015198.2	1683	22	183	4.365915337	35.88786029	3.03913985	Up	1.29E-32	1.24E-30
NONMMUT096659.1	2260	7	58	1.034490116	8.470326405	3.033497704	Up	3.25E-11	8.01E-10
NONMMUT004641.2	3772	24	198	2.125084984	17.3250341	3.02726575	Up	4.85E-35	5.11E-33
NONMMUT070610.2	1550	4	33	0.861916189	7.026884797	3.02726575	Up	7.22E-07	9.92E-06
NONMMUT015168.2	2274	4	33	0.587497842	4.789653226	3.02726575	Up	7.22E-07	9.92E-06
NONMMUT133158.1	7485	4	33	0.178486318	1.455133124	3.02726575	Up	7.22E-07	9.92E-06
NONMMUT057891.2	3173	12	99	1.263129618	10.29782991	3.02726575	Up	3.25E-18	1.46E-16
NONMMUT131745.1	1708	17	140	3.324281555	27.05333193	3.024691806	Up	3.56E-25	2.40E-23
NONMMUT000066.2	2938	9	74	1.023122093	8.31305244	3.022399995	Up	6.38E-14	2.07E-12
NONMMUT113993.1	949	5	41	1.759707709	14.25930098	3.01849554	Up	3.06E-08	5.22E-07
NONMMUT112504.1	3178	16	131	1.681523087	13.60498272	3.016294632	Up	1.38E-23	8.47E-22
NONMMUT053942.2	2374	34	278	4.783380704	38.64957059	3.014349862	Up	2.16E-48	3.52E-46
NONMMUT051637.2	2080	75	613	12.04299964	97.26973471	3.013796204	Up	9.74E-105	4.80E-102
NONMMUT055915.2	2481	119	972	16.01979454	129.3064214	3.012866371	Up	5.37E-165	5.05E-162
NONMMUT055925.2	1255	14	114	3.725813008	29.98069646	3.008406723	Up	1.18E-20	6.16E-19
NONMMUT055922.2	1046	8	65	2.554436124	20.5098396	3.005239444	Up	2.55E-12	7.04E-11
NONMMUT003901.2	1645	16	130	3.248559497	26.08303006	3.005239444	Up	2.45E-23	1.49E-21
NONMMUT098320.1	1512	8	65	1.767156208	14.18868533	3.005239444	Up	2.55E-12	7.05E-11
NONMMUT048367.2	2845	43	349	5.048041652	40.48775982	3.003690102	Up	3.83E-60	8.56E-58
NONMMUT004704.2	2854	61	495	7.138592823	57.24424371	3.003419008	Up	1.29E-84	4.49E-82
NONMMUT136799.1	3341	9	73	0.899710479	7.211522723	3.002771188	Up	1.13E-13	3.60E-12
NONMMUT058536.2	11920	13	105	0.364253591	2.907325353	2.99667743	Up	4.64E-19	2.20E-17
NONMMUT129019.1	3380	30	242	2.96443068	23.63084532	2.994844272	Up	4.65E-42	6.17E-40
NONMMUT055918.2	1420	87	700	20.4629222	162.7010244	2.991139247	Up	1.81E-118	1.06E-115
NONMMUT069565.2	1585	50	402	10.53604174	83.71000702	2.990067132	Up	1.00E-68	2.67E-66
NONMMUT037854.2	689	6	48	2.908498025	22.99336891	2.982871631	Up	2.35E-09	4.61E-08
NONMMUT003577.2	1356	5	40	1.231535853	9.736007362	2.982871631	Up	5.46E-08	8.98E-07
NONMMUT129014.1	1998	14	112	2.340287951	18.50133771	2.982871631	Up	3.73E-20	1.89E-18
NONMMUT120811.1	2823	4	32	0.473244808	3.741275518	2.982871631	Up	1.29E-06	1.69E-05
NONMMUT040692.2	2808	33	264	3.925125807	31.03040295	2.982871631	Up	1.44E-45	2.12E-43
NONMMUT074724.2	1550	7	56	1.508353331	11.92441057	2.982871631	Up	1.03E-10	2.39E-09
NONMMUT041746.2	1169	3	24	0.85712367	6.77606124	2.982871631	Up	3.13E-05	0.000310549
NONMMUT001663.2	1332	3	24	0.752235413	5.946858551	2.982871631	Up	3.13E-05	0.00031045
NONMMUT051222.2	1157	3	24	0.866013457	6.846340181	2.982871631	Up	3.13E-05	0.0003104
NONMMUT033021.2	2617	4	32	0.510496788	4.035774087	2.982871631	Up	1.29E-06	1.69E-05
NONMMUT134843.1	2681	3	24	0.373732775	2.954575005	2.982871631	Up	3.13E-05	0.000310499
NONMMUT023230.2	2258	7	56	1.035406405	8.185489981	2.982871631	Up	1.03E-10	2.39E-09
NONMMUT077493.1	2943	15	120	1.702306439	13.45772271	2.982871631	Up	1.69E-21	9.21E-20
NONMMUT026679.2	2431	5	40	0.686944721	5.430697648	2.982871631	Up	5.46E-08	8.97E-07
NONMMUT041923.2	3468	20	160	1.926139119	15.22725027	2.982871631	Up	3.38E-28	2.68E-26
NONMMUT008218.2	1709	166	1321	32.44163772	255.118144	2.97524695	Up	8.70E-221	1.20E-217
NONMMUT079050.1	1620	12	95	2.474018691	19.35482204	2.967764738	Up	3.22E-17	1.34E-15
NONMMUT052793.2	2571	9	71	1.169168693	9.114584255	2.962693749	Up	3.57E-13	1.07E-11
NONMMUT083179.1	3243	8	63	0.823910017	6.411714747	2.960151554	Up	8.04E-12	2.11E-10
NONMMUT037357.2	4911	7	55	0.476063462	3.696352215	2.956876422	Up	1.82E-10	4.10E-09
NONMMUT098269.1	5750	7	55	0.406599594	3.157006213	2.956876422	Up	1.82E-10	4.10E-09
NONMMUT018392.2	3656	19	149	1.735737949	13.45118895	2.954112638	Up	4.08E-26	2.89E-24
NONMMUT022533.2	1942	6	47	1.031902749	7.987837554	2.952497982	Up	4.18E-09	7.93E-08
NONMMUT029685.2	3056	12	94	1.311488966	10.1520815	2.952497982	Up	5.70E-17	2.34E-15
NONMMUT086041.1	2405	50	390	6.943711502	53.52172696	2.946345755	Up	9.27E-66	2.32E-63
NONMMUT043515.2	4005	5	39	0.416969442	3.213976363	2.946345755	Up	9.71E-08	1.54E-06
NONMMUT043065.2	1134	9	70	2.650734311	20.37349689	2.942229646	Up	6.32E-13	1.85E-11
NONMMUT131720.1	733	9	70	4.100863178	31.51916162	2.942229646	Up	6.32E-13	1.85E-11
NONMMUT045983.2	1316	4	31	1.015174843	7.774749344	2.937067941	Up	2.29E-06	2.89E-05
NONMMUT067331.2	1182	4	31	1.130262346	8.656150708	2.937067941	Up	2.29E-06	2.89E-05
NONMMUT031863.2	4454	12	93	0.899845146	6.891493132	2.937067941	Up	1.01E-16	4.08E-15
NONMMUT030368.2	2013	19	147	3.152438123	24.10205936	2.934616462	Up	1.27E-25	8.78E-24
NONMMUT003186.2	1789	355	2745	66.27576621	506.422042	2.93378685	Up	0	0
NONMMUT131728.1	9106	14	108	0.513496082	3.914503641	2.930404211	Up	3.65E-19	1.75E-17
NONMMUT006776.2	1468	7	54	1.5926074	12.14082771	2.930404211	Up	3.23E-10	7.06E-09
NONMMUT116802.1	3924	16	123	1.361845151	10.34562434	2.925386136	Up	1.33E-21	7.28E-20
NONMMUT006769.2	2253	22	169	3.261356197	24.75746106	2.924319448	Up	3.82E-29	3.15E-27
NONMMUT117767.1	773	3	23	1.296219366	9.820394489	2.921471086	Up	5.58E-05	0.000522434
NONMMUT039386.2	2261	3	23	0.44315682	3.357436948	2.921471086	Up	5.58E-05	0.000522591
NONMMUT044497.2	2882	3	23	0.347667443	2.633991999	2.921471086	Up	5.58E-05	0.000522276
NONMMUT079373.1	1890	3	23	0.530146862	4.016489386	2.921471086	Up	5.58E-05	0.000522355
NONMMUT082813.1	1192	3	23	0.84058521	6.368426963	2.921471086	Up	5.58E-05	0.000522512
NONMMUT025348.2	2148	62	475	9.640380094	72.98606078	2.920459023	Up	4.94E-79	1.57E-76
NONMMUT074512.2	2701	11	84	1.3602065	10.26444079	2.915757435	Up	3.95E-15	1.43E-13
NONMMUT048316.2	2176	19	145	2.91629501	21.99326479	2.914853207	Up	3.95E-25	2.65E-23
NONMMUT057378.2	3004	8	61	0.889460781	6.70209375	2.913608968	Up	2.52E-11	6.28E-10
NONMMUT118756.1	6351	23	175	1.209546219	9.094451846	2.910520786	Up	5.45E-30	4.68E-28
NONMMUT008224.2	1248	10	76	2.676222141	20.09923828	2.908871049	Up	8.81E-14	2.83E-12
NONMMUT023072.2	2912	5	38	0.573476173	4.30697963	2.908871049	Up	1.72E-07	2.63E-06
NONMMUT035331.2	710	5	38	2.352060023	17.66468265	2.908871049	Up	1.72E-07	2.63E-06
NONMMUT066207.2	2960	5	38	0.56417656	4.237136717	2.908871049	Up	1.72E-07	2.63E-06
NONMMUT025349.2	2677	81	614	10.10586268	75.70082138	2.905116473	Up	3.99E-101	1.86E-98
NONMMUT072257.2	2722	16	121	1.963218359	14.67161227	2.901734868	Up	4.14E-21	2.20E-19
NONMMUT051639.2	759	20	151	8.800857002	65.66225044	2.899348275	Up	5.62E-26	3.97E-24
NONMMUT052228.2	4155	94	709	7.556028203	56.31911205	2.897924596	Up	3.28E-116	1.87E-113
NONMMUT129781.1	1765	13	98	2.460001588	18.32575845	2.897141757	Up	2.50E-17	1.05E-15
NONMMUT135019.1	10421	19	143	0.60894904	4.529051232	2.894815454	Up	1.22E-24	8.01E-23
NONMMUT069363.2	1424	6	45	1.407271868	10.42997137	2.889762226	Up	1.31E-08	2.34E-07
NONMMUT025171.2	2692	10	75	1.24068545	9.195318989	2.889762226	Up	1.55E-13	4.86E-12
NONMMUT077369.1	6243	8	60	0.427989778	3.172038919	2.889762226	Up	4.44E-11	1.08E-09
NONMMUT103475.1	4035	4	30	0.331095438	2.453908175	2.889762226	Up	4.07E-06	4.88E-05
NONMMUT065682.2	1853	52	390	9.372698979	69.46559813	2.889762226	Up	1.70E-64	4.15E-62
NONMMUT070669.2	3391	10	75	0.98493814	7.299852173	2.889762226	Up	1.55E-13	4.86E-12
NONMMUT057237.2	3663	48	359	4.376642401	32.34730636	2.885749164	Up	2.05E-59	4.51E-57
NONMMUT122145.1	5058	11	82	0.726357801	5.350761816	2.880992017	Up	1.23E-14	4.25E-13
NONMMUT052631.2	2128	11	82	1.726465111	12.71811714	2.880992017	Up	1.23E-14	4.25E-13
NONMMUT007234.2	3823	227	1692	19.8316251	146.0752548	2.880836996	Up	4.03E-273	8.34E-270
NONMMUT107386.1	1744	25	186	4.787736858	35.20035598	2.878174252	Up	1.95E-31	1.77E-29
NONMMUT052629.2	2870	7	52	0.81461591	5.980011769	2.875956427	Up	1.01E-09	2.07E-08
NONMMUT101362.1	854	14	104	5.475287266	40.19352173	2.875956427	Up	3.51E-18	1.57E-16
NONMMUT002461.2	2085	40	297	6.407530422	47.01440908	2.875262656	Up	3.02E-49	5.03E-47
NONMMUT012674.2	1634	29	215	5.927651881	43.42771705	2.873083485	Up	4.80E-36	5.28E-34
NONMMUT025345.2	2297	140	1037	20.35653167	149.0041461	2.871788792	Up	1.42E-167	1.37E-164
NONMMUT120501.1	2008	5	37	0.831654689	6.081610575	2.870396901	Up	3.04E-07	4.47E-06
NONMMUT101832.1	3409	5	37	0.489868764	3.582245243	2.870396901	Up	3.04E-07	4.47E-06
NONMMUT034247.2	2736	23	170	2.807685685	20.50753305	2.868700611	Up	9.15E-29	7.44E-27
NONMMUT079046.1	2106	23	170	3.647591659	26.64226516	2.868700611	Up	9.15E-29	7.43E-27
NONMMUT031541.2	2935	41	303	4.665653647	34.073372	2.868493609	Up	4.32E-50	7.44E-48
NONMMUT010705.2	1909	16	118	2.799308733	20.40124497	2.86551468	Up	2.25E-20	1.15E-18
NONMMUT070459.2	2243	8	59	1.191235036	8.681671121	2.86551468	Up	7.83E-11	1.85E-09
NONMMUT045430.2	1805	8	59	1.480299272	10.78835918	2.86551468	Up	7.83E-11	1.85E-09
NONMMUT057230.2	2299	44	324	6.392201402	46.51431512	2.863290015	Up	2.35E-53	4.43E-51
NONMMUT033484.2	788	3	22	1.271545139	9.214612044	2.857340748	Up	9.92E-05	0.00087294
NONMMUT047866.2	967	3	22	1.03617122	7.508908263	2.857340748	Up	9.92E-05	0.000873064
NONMMUT085137.1	652	3	22	1.536775414	11.13667836	2.857340748	Up	9.92E-05	0.000873932
NONMMUT126790.1	1719	3	22	0.582883985	4.22403391	2.857340748	Up	9.92E-05	0.000873312
NONMMUT030335.2	3375	3	22	0.296882243	2.151441271	2.857340748	Up	9.92E-05	0.000873808
NONMMUT003680.2	1823	3	22	0.549631141	3.983057757	2.857340748	Up	9.92E-05	0.00087356
NONMMUT112959.1	816	3	22	1.227913688	8.898424376	2.857340748	Up	9.92E-05	0.000873188
NONMMUT112883.1	1976	3	22	0.507073669	3.674652981	2.857340748	Up	9.92E-05	0.000873684
NONMMUT119510.1	4807	3	22	0.20844135	1.510529289	2.857340748	Up	9.92E-05	0.000873436
NONMMUT122139.1	1845	3	22	0.543077274	3.935563301	2.857340748	Up	9.92E-05	0.000874056
NONMMUT022608.2	3007	12	88	1.332860086	9.658948175	2.857340748	Up	1.71E-15	6.34E-14
NONMMUT081738.1	6290	44	322	2.336354694	16.89607459	2.85435689	Up	7.20E-53	1.33E-50
NONMMUT015189.2	1876	23	168	4.094791063	29.55677459	2.851627097	Up	2.81E-28	2.24E-26
NONMMUT112092.1	731	7	51	3.198286816	23.02678951	2.84794205	Up	1.78E-09	3.54E-08
NONMMUT015193.2	2999	58	422	6.459341897	46.44260558	2.845989824	Up	1.40E-68	3.69E-66
NONMMUT045892.2	2570	113	822	14.68527437	105.5648381	2.845687252	Up	5.88E-132	4.19E-129
NONMMUT096199.1	1354	4	29	0.986683968	7.069031638	2.840852626	Up	7.20E-06	8.21E-05
NONMMUT066873.2	1739	16	116	3.072961686	22.01602953	2.840852626	Up	6.91E-20	3.45E-18
NONMMUT020557.2	1460	8	58	1.830096018	13.11160115	2.840852626	Up	1.38E-10	3.15E-09
NONMMUT040084.2	462	4	29	2.891710158	20.71746502	2.840852626	Up	7.20E-06	8.22E-05
NONMMUT006771.2	3808	53	384	4.648530392	33.28241844	2.839913677	Up	2.04E-62	4.76E-60
NONMMUT045533.2	2098	38	275	6.049435597	43.26212042	2.838231926	Up	4.02E-45	5.82E-43
NONMMUT057705.2	2298	17	123	2.470788901	17.66589639	2.837923295	Up	5.54E-21	2.93E-19
NONMMUT043155.2	3700	13	94	1.173487244	8.385070557	2.837020764	Up	2.38E-16	9.39E-15
NONMMUT022490.2	873	9	65	3.443221889	24.57421789	2.835314442	Up	1.07E-11	2.79E-10
NONMMUT037263.2	1901	20	144	3.51386137	25.00120649	2.830868537	Up	2.88E-24	1.83E-22
NONMMUT072264.2	644	5	36	2.593109653	18.45003631	2.830868537	Up	5.37E-07	7.55E-06
NONMMUT107180.1	1679	5	36	0.994617401	7.076726256	2.830868537	Up	5.37E-07	7.55E-06
NONMMUT134250.1	1732	5	36	0.964181649	6.860175164	2.830868537	Up	5.37E-07	7.54E-06
NONMMUT072166.2	1882	5	36	0.887334015	6.313402436	2.830868537	Up	5.37E-07	7.55E-06
NONMMUT060493.2	3252	5	36	0.51351864	3.653697228	2.830868537	Up	5.37E-07	7.54E-06
NONMMUT106303.1	599	5	36	2.787917556	19.83609914	2.830868537	Up	5.37E-07	7.54E-06
NONMMUT025935.2	497	6	43	4.032102896	28.55569	2.824173885	Up	4.07E-08	6.82E-07
NONMMUT031543.2	1995	6	43	1.004488792	7.11387365	2.824173885	Up	4.07E-08	6.82E-07
NONMMUT005929.2	3913	96	687	8.194040948	57.94653623	2.822075419	Up	1.27E-109	6.60E-107
NONMMUT052628.2	4787	20	143	1.395414762	9.859461644	2.820814872	Up	5.03E-24	3.16E-22
NONMMUT046135.2	916	63	449	22.97110149	161.7824691	2.816163342	Up	4.44E-72	1.25E-69
NONMMUT014852.2	1457	9	64	2.063097261	14.49776361	2.812946629	Up	1.88E-11	4.76E-10
NONMMUT064238.2	1503	20	142	4.444344953	31.18242997	2.810690655	Up	8.79E-24	5.46E-22
NONMMUT069564.2	1670	93	660	18.59958363	130.4391789	2.810035034	Up	6.46E-105	3.21E-102
NONMMUT012974.2	1754	68	482	12.94839885	90.69806904	2.808298126	Up	4.96E-77	1.52E-74
NONMMUT079065.1	1219	12	85	3.287867333	23.01419624	2.807300066	Up	9.21E-15	3.22E-13
NONMMUT004518.2	415	13	92	10.46241639	73.16785485	2.805993868	Up	7.30E-16	2.78E-14
NONMMUT065282.2	3046	43	304	4.714930564	32.9400517	2.804534389	Up	4.10E-49	6.78E-47
NONMMUT055157.2	1287	18	127	4.671224101	32.56910062	2.801631316	Up	2.38E-21	1.28E-19
NONMMUT074513.2	3121	7	49	0.749102103	5.181826924	2.790226553	Up	5.47E-09	1.02E-07
NONMMUT043389.2	2398	4	28	0.557118471	3.853802414	2.790226553	Up	1.27E-05	0.000137633
NONMMUT065762.2	1984	10	70	1.683430057	11.64493219	2.790226553	Up	2.59E-12	7.13E-11
NONMMUT134549.1	712	6	42	2.814543735	19.46927989	2.790226553	Up	7.14E-08	1.15E-06
NONMMUT129016.1	1228	11	77	2.991789703	20.69535832	2.790226553	Up	2.04E-13	6.28E-12
NONMMUT133293.1	1230	4	28	1.086154547	7.51334812	2.790226553	Up	1.27E-05	0.000137658
NONMMUT057240.2	3305	10	70	1.010567393	6.990482744	2.790226553	Up	2.59E-12	7.13E-11
NONMMUT046238.2	1998	7	49	1.170143975	8.09433525	2.790226553	Up	5.47E-09	1.02E-07
NONMMUT042130.2	4891	84	587	5.736121847	39.61147645	2.787770901	Up	9.93E-93	4.16E-90
NONMMUT025352.2	2639	46	321	5.82177191	40.14636548	2.785739162	Up	2.05E-51	3.66E-49
NONMMUT065657.2	1973	36	251	6.094136258	41.98819718	2.784490183	Up	1.59E-40	2.03E-38
NONMMUT065283.2	2662	35	244	4.391336707	30.25257644	2.784325951	Up	1.96E-39	2.40E-37
NONMMUT011530.2	2916	35	243	4.008826582	27.5042208	2.778401117	Up	3.41E-39	4.10E-37
NONMMUT135854.1	2528	157	1089	20.74241541	142.177673	2.77703912	Up	8.07E-170	8.64E-167
NONMMUT065857.2	2349	14	97	1.990589751	13.62916688	2.775429551	Up	1.77E-16	7.04E-15
NONMMUT021592.2	1847	28	194	5.063232621	34.66693341	2.775429551	Up	1.47E-31	1.34E-29
NONMMUT004642.2	2845	24	166	2.81751162	19.25778834	2.772948561	Up	3.43E-27	2.57E-25
NONMMUT078503.1	2539	8	55	1.05235927	7.14958083	2.764231344	Up	7.40E-10	1.54E-08
NONMMUT028248.2	1266	16	110	4.221074543	28.67738661	2.764231344	Up	1.96E-18	8.98E-17
NONMMUT045544.2	2612	8	55	1.022948004	6.949764826	2.764231344	Up	7.40E-10	1.54E-08
NONMMUT052220.2	2544	90	618	11.81577323	80.17739836	2.762481562	Up	1.32E-96	5.81E-94
NONMMUT043062.2	3710	22	151	1.980548655	13.43332832	2.761844751	Up	9.18E-25	6.06E-23
NONMMUT084466.1	1001	7	48	2.335612051	15.82660457	2.760479209	Up	9.57E-09	1.74E-07
NONMMUT110195.1	4460	7	48	0.524203512	3.552114614	2.760479209	Up	9.57E-09	1.74E-07
NONMMUT037284.2	2247	56	384	8.323801202	56.40384933	2.760479209	Up	1.30E-60	2.92E-58
NONMMUT032211.2	2680	7	48	0.872368531	5.911354918	2.760479209	Up	9.57E-09	1.74E-07
NONMMUT067550.2	708	7	48	3.302185964	22.37631523	2.760479209	Up	9.57E-09	1.74E-07
NONMMUT112947.1	2339	7	48	0.999550091	6.773164249	2.760479209	Up	9.57E-09	1.74E-07
NONMMUT118714.1	790	7	48	2.959427421	20.05371035	2.760479209	Up	9.57E-09	1.74E-07
NONMMUT046643.2	3618	449	3076	41.44904448	280.6069094	2.759139784	Up	0	0
NONMMUT129785.1	968	6	41	2.07020159	13.97941801	2.755461134	Up	1.25E-07	1.95E-06
NONMMUT078333.1	4214	5	34	0.396289183	2.662962052	2.748406377	Up	1.65E-06	2.13E-05
NONMMUT001722.2	686	5	34	2.434347837	16.35819546	2.748406377	Up	1.65E-06	2.13E-05
NONMMUT047954.2	312	21	142	22.48026599	150.2153597	2.740301327	Up	3.44E-23	2.07E-21
NONMMUT065658.2	1949	37	250	6.340545593	42.33589656	2.73920255	Up	1.08E-39	1.33E-37
NONMMUT111182.1	2398	4	27	0.557118471	3.716166613	2.737759133	Up	2.23E-05	0.000228442
NONMMUT046265.2	969	4	27	1.378710106	9.196457728	2.737759133	Up	2.23E-05	0.000228404
NONMMUT008222.2	659	8	54	4.05453746	27.04512151	2.737759133	Up	1.29E-09	2.61E-08
NONMMUT025339.2	210	4	27	6.361762347	42.43508352	2.737759133	Up	2.23E-05	0.000228291
NONMMUT134870.1	2332	4	27	0.572885975	3.82134114	2.737759133	Up	2.23E-05	0.000228329
NONMMUT061793.2	2510	4	27	0.532259001	3.550345633	2.737759133	Up	2.23E-05	0.000228517
NONMMUT024319.2	855	4	27	1.56253812	10.42265209	2.737759133	Up	2.23E-05	0.00022848
NONMMUT044561.2	1066	4	27	1.253255247	8.359631837	2.737759133	Up	2.23E-05	0.000228366
NONMMUT058715.2	2579	11	74	1.424551282	9.470239654	2.732893378	Up	1.08E-12	3.09E-11
NONMMUT010661.2	1504	7	47	1.554486478	10.3140828	2.73010556	Up	1.67E-08	2.95E-07
NONMMUT019230.2	1806	7	47	1.294544664	8.58935799	2.73010556	Up	1.67E-08	2.95E-07
NONMMUT027106.2	2466	7	47	0.948072856	6.290503053	2.73010556	Up	1.67E-08	2.95E-07
NONMMUT065804.2	1918	7	47	1.218950815	8.08778964	2.73010556	Up	1.67E-08	2.95E-07
NONMMUT011019.2	1262	47	315	12.43870728	82.38189748	2.727490797	Up	2.18E-49	3.68E-47
NONMMUT135615.1	623	19	127	10.1859678	67.28159309	2.723628804	Up	9.22E-21	4.82E-19
NONMMUT045509.2	2836	12	80	1.413226474	9.310314515	2.719837225	Up	1.48E-13	4.65E-12
NONMMUT076791.1	462	6	40	4.337565237	28.57581382	2.719837225	Up	2.18E-07	3.28E-06
NONMMUT072744.2	3258	9	60	0.92263128	6.078280839	2.719837225	Up	1.75E-10	3.94E-09
NONMMUT136801.1	14670	39	260	0.887914683	5.849568431	2.719837225	Up	6.44E-41	8.27E-39
NONMMUT001861.2	2784	6	40	0.719811473	4.742107034	2.719837225	Up	2.18E-07	3.28E-06
NONMMUT015194.2	4160	137	912	10.999273	72.35725779	2.717729562	Up	2.85E-139	2.29E-136
NONMMUT032615.2	2656	20	133	2.51500394	16.52738569	2.716225971	Up	1.29E-21	7.04E-20
NONMMUT035193.2	4490	48	319	3.570521407	23.44903279	2.715321744	Up	9.24E-50	1.58E-47
NONMMUT044482.2	752	11	73	4.88552893	32.03949125	2.713264571	Up	1.87E-12	5.23E-11
NONMMUT094459.1	367	8	53	7.28049097	47.66399027	2.710792085	Up	2.25E-09	4.42E-08
NONMMUT050014.2	2334	16	106	2.289580279	14.98944681	2.710792085	Up	1.79E-17	7.61E-16
NONMMUT005548.2	1627	31	205	6.363717407	41.58597613	2.70815542	Up	1.94E-32	1.85E-30
NONMMUT051905.2	398	5	33	4.19588597	27.36600863	2.705337655	Up	2.89E-06	3.56E-05
NONMMUT023309.2	1727	5	33	0.966973142	6.30670031	2.705337655	Up	2.89E-06	3.56E-05
NONMMUT072221.2	3604	5	33	0.463363656	3.022106392	2.705337655	Up	2.89E-06	3.56E-05
NONMMUT059178.2	880	5	33	1.897684791	12.37689936	2.705337655	Up	2.89E-06	3.56E-05
NONMMUT043516.2	3045	5	33	0.548427789	3.576903591	2.705337655	Up	2.89E-06	3.56E-05
NONMMUT045902.2	1565	29	191	6.188998833	40.2809419	2.702319463	Up	2.95E-30	2.54E-28
NONMMUT031431.2	2750	12	79	1.45742192	9.481455024	2.701689878	Up	2.57E-13	7.81E-12
NONMMUT107042.1	4468	12	79	0.897025577	5.835720975	2.701689878	Up	2.57E-13	7.82E-12
NONMMUT027157.2	514	12	79	7.797490815	50.72762902	2.701689878	Up	2.57E-13	7.81E-12
NONMMUT002361.2	2430	7	46	0.96211838	6.247872379	2.699078665	Up	2.91E-08	4.98E-07
NONMMUT062158.2	968	7	46	2.415235189	15.68422508	2.699078665	Up	2.91E-08	4.98E-07
NONMMUT031111.2	1944	16	105	2.748909656	17.82680978	2.697117148	Up	3.10E-17	1.30E-15
NONMMUT000566.2	2853	9	59	1.053604174	6.825442806	2.695589678	Up	3.04E-10	6.66E-09
NONMMUT057225.2	2621	20	131	2.548588502	16.49623621	2.694366537	Up	3.85E-21	2.05E-19
NONMMUT004635.2	3004	11	72	1.223008574	7.910668032	2.693365013	Up	3.25E-12	8.88E-11
NONMMUT093147.1	1796	19	124	3.533328475	22.78746133	2.689140427	Up	4.79E-20	2.41E-18
NONMMUT051718.2	1339	23	150	5.736988823	36.97356045	2.688128365	Up	6.05E-24	3.77E-22
NONMMUT005541.2	2319	25	163	3.600609349	23.19890292	2.687743595	Up	6.83E-26	4.80E-24
NONMMUT077494.1	3995	52	339	4.347336973	28.00680105	2.687573376	Up	3.28E-52	5.96E-50
NONMMUT022566.2	2731	72	469	8.80536861	56.68024703	2.686390742	Up	1.43E-71	3.98E-69
NONMMUT118028.1	847	4	26	1.57729645	10.1314249	2.683311349	Up	3.90E-05	0.000377853
NONMMUT042138.2	2033	12	78	1.971426601	12.66303525	2.683311349	Up	4.45E-13	1.32E-11
NONMMUT125588.1	467	4	26	2.860749664	18.3754109	2.683311349	Up	3.90E-05	0.000377735
NONMMUT019234.2	3067	10	65	1.088987686	6.994878455	2.683311349	Up	4.13E-11	1.01E-09
NONMMUT014060.2	3999	4	26	0.334076042	2.145865689	2.683311349	Up	3.90E-05	0.000377676
NONMMUT026625.2	1569	4	26	0.851478708	5.46929056	2.683311349	Up	3.90E-05	0.000377617
NONMMUT030397.2	3107	68	442	7.309781648	46.95281207	2.683311349	Up	1.82E-67	4.74E-65
NONMMUT134016.1	323	6	39	6.204195478	39.85131682	2.683311349	Up	3.80E-07	5.49E-06
NONMMUT046492.2	1471	10	65	2.270513414	14.58415515	2.683311349	Up	4.13E-11	1.01E-09
NONMMUT009161.2	2790	6	39	0.718263491	4.613611231	2.683311349	Up	3.80E-07	5.49E-06
NONMMUT128676.1	3289	4	26	0.4061934	2.609096044	2.683311349	Up	3.90E-05	0.000377558
NONMMUT027105.2	3177	6	39	0.630769638	4.051613262	2.683311349	Up	3.80E-07	5.49E-06
NONMMUT063248.2	1826	4	26	0.73163751	4.699516369	2.683311349	Up	3.90E-05	0.000377912
NONMMUT095239.1	759	42	273	18.48179971	118.71387	2.683311349	Up	2.78E-42	3.75E-40
NONMMUT041741.2	711	4	26	1.879001537	12.06936271	2.683311349	Up	3.90E-05	0.000377794
NONMMUT133291.1	4023	23	149	1.909477513	12.22409813	2.678478195	Up	1.04E-23	6.44E-22
NONMMUT014963.2	3535	34	220	3.212375047	20.54063449	2.676768503	Up	2.77E-34	2.84E-32
NONMMUT014959.2	2902	51	329	5.869613606	37.41787171	2.672390062	Up	2.05E-50	3.56E-48
NONMMUT093146.1	1173	18	116	5.12520496	32.63927992	2.670927624	Up	1.03E-18	4.79E-17
NONMMUT015199.2	2156	27	174	4.182652193	26.63674074	2.670927624	Up	2.31E-27	1.74E-25
NONMMUT129018.1	2012	16	103	2.656004161	16.89623107	2.669372158	Up	9.27E-17	3.76E-15
NONMMUT104366.1	1193	7	45	1.959721427	12.44952157	2.667369805	Up	5.05E-08	8.35E-07
NONMMUT063293.2	1425	7	45	1.640665026	10.42265209	2.667369805	Up	5.05E-08	8.35E-07
NONMMUT031112.2	2971	36	231	4.047031584	25.66196569	2.664695671	Up	9.43E-36	1.02E-33
NONMMUT030310.2	4101	105	673	8.551381356	54.16339604	2.663088807	Up	5.26E-101	2.44E-98
NONMMUT041921.2	3925	22	141	1.872060003	11.85659658	2.662991364	Up	2.23E-22	1.28E-20
NONMMUT085823.1	970	5	32	1.721610945	10.88826885	2.660943536	Up	5.03E-06	5.92E-05
NONMMUT077384.1	1074	5	32	1.554900015	9.833911347	2.660943536	Up	5.03E-06	5.92E-05
NONMMUT029779.2	2059	5	32	0.81105518	5.129490426	2.660943536	Up	5.03E-06	5.92E-05
NONMMUT022607.2	2070	5	32	0.806745225	5.102232264	2.660943536	Up	5.03E-06	5.92E-05
NONMMUT136687.1	378	10	64	8.835781038	55.88159146	2.660943536	Up	7.15E-11	1.70E-09
NONMMUT097017.1	987	5	32	1.691958071	10.70073028	2.660943536	Up	5.03E-06	5.92E-05
NONMMUT119112.1	573	5	32	2.914419924	18.43214797	2.660943536	Up	5.03E-06	5.92E-05
NONMMUT000067.2	1777	8	51	1.50362419	9.472472216	2.655296973	Up	6.77E-09	1.25E-07
NONMMUT097249.1	10343	53	337	1.711457385	10.75384984	2.651555957	Up	3.59E-51	6.34E-49
NONMMUT037291.2	2159	29	184	4.486235838	28.12844813	2.648452591	Up	1.34E-28	1.08E-26
NONMMUT131738.1	1301	15	95	3.850797731	24.10054705	2.645836643	Up	2.00E-15	7.38E-14
NONMMUT038635.2	567	6	38	3.534312415	22.11979662	2.645836643	Up	6.60E-07	9.10E-06
NONMMUT004533.2	1373	18	114	4.378634682	27.40405976	2.645836643	Up	3.06E-18	1.38E-16
NONMMUT007474.2	1250	9	57	2.404746167	15.05030962	2.645836643	Up	9.12E-10	1.88E-08
NONMMUT113501.1	649	6	38	3.087758304	19.32499951	2.645836643	Up	6.60E-07	9.10E-06
NONMMUT072802.2	2474	81	512	10.93508261	68.30474235	2.643021628	Up	1.27E-76	3.86E-74
NONMMUT134772.1	3034	13	82	1.431082005	8.920287826	2.639983917	Up	1.82E-13	5.64E-12
NONMMUT045895.2	1674	23	145	4.588905636	28.5886166	2.639218765	Up	9.22E-23	5.43E-21
NONMMUT067908.2	1553	10	63	2.150627967	13.3890476	2.638223459	Up	1.24E-10	2.84E-09
NONMMUT001052.2	1367	10	63	2.443251816	15.21081999	2.638223459	Up	1.24E-10	2.84E-09
NONMMUT094620.1	2249	10	63	1.485071246	9.245527311	2.638223459	Up	1.24E-10	2.84E-09
NONMMUT072253.2	2321	34	214	4.89260913	30.43121026	2.636875776	Up	7.23E-33	7.03E-31
NONMMUT025937.2	3414	55	346	5.380664551	33.44977292	2.636140145	Up	3.62E-52	6.57E-50
NONMMUT065710.2	2350	22	138	3.126738515	19.38169772	2.631964469	Up	1.14E-21	6.27E-20
NONMMUT037290.2	2184	37	232	5.658298242	35.06032541	2.63139926	Up	2.00E-35	2.13E-33
NONMMUT038965.2	3019	23	144	2.544494215	15.74272724	2.629234676	Up	1.59E-22	9.20E-21
NONMMUT072215.2	1541	8	50	1.733900186	10.7089763	2.62672782	Up	1.17E-08	2.10E-07
NONMMUT008709.2	1028	4	25	1.299581803	8.026523579	2.62672782	Up	6.79E-05	0.000623077
NONMMUT101622.1	2485	12	75	1.612841159	9.96128721	2.62672782	Up	2.29E-12	6.36E-11
NONMMUT015200.2	1556	4	25	0.858592605	5.302870334	2.62672782	Up	6.79E-05	0.000623261
NONMMUT076709.1	3536	8	50	0.755639193	4.667005791	2.62672782	Up	1.17E-08	2.10E-07
NONMMUT116962.1	3030	4	25	0.440914222	2.723190178	2.62672782	Up	6.79E-05	0.000623169
NONMMUT048822.2	4608	53	331	3.841493865	23.70806532	2.625638583	Up	9.22E-50	1.58E-47
NONMMUT041920.2	1002	25	156	8.333146788	51.38513107	2.62441766	Up	3.08E-24	1.96E-22
NONMMUT022124.2	2968	17	106	1.913029951	11.7875232	2.623329244	Up	6.56E-17	2.68E-15
NONMMUT028257.2	2849	26	162	3.048018815	18.7673588	2.622281915	Up	4.29E-25	2.88E-23
NONMMUT014080.2	1680	9	56	1.78924566	11.00168832	2.620301551	Up	1.57E-09	3.15E-08
NONMMUT007426.2	2431	14	87	1.923445218	11.81176738	2.618460204	Up	4.31E-14	1.42E-12
NONMMUT111108.1	456	19	118	13.91635514	85.40784353	2.617587166	Up	1.26E-18	5.81E-17
NONMMUT045338.2	3227	5	31	0.517496937	3.170613615	2.615139846	Up	8.73E-06	9.78E-05
NONMMUT079078.1	754	10	62	4.429609062	27.13944333	2.615139846	Up	2.13E-10	4.75E-09
NONMMUT097795.1	671	5	31	2.488766939	15.24824163	2.615139846	Up	8.73E-06	9.78E-05
NONMMUT023308.2	1572	11	68	2.337097809	14.27700011	2.610902853	Up	2.89E-11	7.17E-10
NONMMUT035058.2	2319	11	68	1.584268114	9.678069931	2.610902853	Up	2.89E-11	7.17E-10
NONMMUT058277.2	3592	28	173	2.603505192	15.89609198	2.610144936	Up	1.44E-26	1.04E-24
NONMMUT057235.2	3458	66	407	6.374640409	38.84633151	2.607362495	Up	2.35E-60	5.26E-58
NONMMUT007328.2	2561	6	37	0.782489316	4.768400638	2.607362495	Up	1.14E-06	1.51E-05
NONMMUT124565.1	4307	12	74	0.930557297	5.670710023	2.607362495	Up	3.95E-12	1.07E-10
NONMMUT045903.2	917	27	166	9.834021949	59.74744583	2.60302356	Up	1.76E-25	1.21E-23
NONMMUT098685.1	446	7	43	5.242035118	31.82102675	2.601781463	Up	1.51E-07	2.32E-06
NONMMUT007481.2	3436	14	86	1.360854286	8.260871904	2.601781463	Up	7.40E-14	2.39E-12
NONMMUT088243.1	1588	7	43	1.472259233	8.937139755	2.601781463	Up	1.51E-07	2.32E-06
NONMMUT131740.1	1039	21	129	6.75057073	40.97837709	2.601781463	Up	4.15E-20	2.09E-18
NONMMUT019411.2	1938	7	43	1.206371343	7.323105228	2.601781463	Up	1.51E-07	2.32E-06
NONMMUT014760.2	1325	15	92	3.781047433	22.91672435	2.599542991	Up	1.02E-14	3.55E-13
NONMMUT004643.2	1909	31	190	5.423660671	32.84946224	2.598530928	Up	6.72E-29	5.50E-27
NONMMUT080753.1	1654	8	49	1.615441467	9.77780038	2.597581475	Up	2.02E-08	3.52E-07
NONMMUT047660.2	3074	25	153	2.716269708	16.42737456	2.596403283	Up	1.55E-23	9.50E-22
NONMMUT077612.1	2218	9	55	1.355244684	8.184303754	2.594306343	Up	2.71E-09	5.26E-08
NONMMUT104365.1	1001	9	55	3.002929779	18.13465108	2.594306343	Up	2.71E-09	5.26E-08
NONMMUT064340.2	677	9	55	4.440077857	26.81356828	2.594306343	Up	2.71E-09	5.26E-08
NONMMUT057149.2	3366	9	55	0.893028137	5.39298447	2.594306343	Up	2.71E-09	5.26E-08
NONMMUT022569.2	1245	39	238	10.46241639	63.09401976	2.592287175	Up	9.97E-36	1.08E-33
NONMMUT026672.2	1396	10	61	2.392496585	14.42198397	2.591680873	Up	3.66E-10	7.95E-09
NONMMUT039830.2	893	10	61	3.740117841	22.54545311	2.591680873	Up	3.66E-10	7.94E-09
NONMMUT028254.2	2160	35	213	5.411915886	32.54666128	2.588298234	Up	4.42E-32	4.12E-30
NONMMUT014183.2	2376	24	146	3.373661851	20.28089008	2.587733689	Up	1.91E-22	1.10E-20
NONMMUT023313.2	3945	49	298	4.148449592	24.93158265	2.587330307	Up	2.98E-44	4.28E-42
NONMMUT091963.1	785	13	79	5.531086372	33.2152883	2.586212661	Up	9.27E-13	2.67E-11
NONMMUT066206.2	3676	18	109	1.63543673	9.786594343	2.581130954	Up	4.58E-17	1.88E-15
NONMMUT059001.2	2375	51	308	7.172049973	42.80235792	2.577232829	Up	1.72E-45	2.52E-43
NONMMUT068456.2	3485	89	535	8.529507767	50.66774678	2.570533281	Up	1.38E-77	4.31E-75
NONMMUT092984.1	441	5	30	3.786763302	22.45242514	2.567834131	Up	1.51E-05	0.000161836
NONMMUT103341.1	1435	10	60	2.32747403	13.80002716	2.567834131	Up	6.29E-10	1.32E-08
NONMMUT066298.2	1346	11	66	2.729507991	16.18376142	2.567834131	Up	8.54E-11	2.01E-09
NONMMUT007271.2	1534	12	72	2.612718565	15.49129516	2.567834131	Up	1.16E-11	3.00E-10
NONMMUT122160.1	1517	5	30	1.100832311	6.527039873	2.567834131	Up	1.51E-05	0.000161864
NONMMUT037186.2	2142	5	30	0.779627739	4.622558117	2.567834131	Up	1.51E-05	0.000161808
NONMMUT128983.1	1233	13	78	3.521413465	20.87911652	2.567834131	Up	1.59E-12	4.47E-11
NONMMUT034239.2	2177	14	84	2.147861886	12.7350733	2.567834131	Up	2.18E-13	6.69E-12
NONMMUT032848.2	2154	5	30	0.775284409	4.596805704	2.567834131	Up	1.51E-05	0.000161752
NONMMUT044483.2	1321	23	138	5.815161268	34.4791746	2.567834131	Up	4.02E-21	2.14E-19
NONMMUT114512.1	1199	24	144	6.68542165	39.63911054	2.567834131	Up	5.59E-22	3.13E-20
NONMMUT131742.1	1001	17	102	5.672200694	33.63153472	2.567834131	Up	5.68E-16	2.18E-14
NONMMUT091820.1	680	5	30	2.455827377	14.56105807	2.567834131	Up	1.51E-05	0.000161725
NONMMUT022571.2	2889	139	834	16.06956065	95.27941909	2.567834131	Up	7.88E-120	4.79E-117
NONMMUT066210.2	1523	5	30	1.09649548	6.501325993	2.567834131	Up	1.51E-05	0.00016178
NONMMUT045894.2	3242	99	593	10.1990314	60.37015274	2.565403305	Up	1.27E-85	4.54E-83
NONMMUT015190.2	1509	33	197	7.304011443	43.08812324	2.560529331	Up	1.92E-29	1.60E-27
NONMMUT053149.2	2559	26	155	3.393437126	19.99134454	2.558556318	Up	1.85E-23	1.13E-21
NONMMUT018391.2	2410	20	119	2.771722185	16.29710676	2.555761299	Up	2.57E-18	1.16E-16
NONMMUT025357.2	3242	199	1183	20.50108332	120.4348916	2.554481368	Up	3.22E-168	3.17E-165
NONMMUT068453.2	3230	54	321	5.58377593	32.80069923	2.554413616	Up	6.94E-47	1.06E-44
NONMMUT048755.2	2277	16	95	2.346895201	13.77022912	2.552727239	Up	7.04E-15	2.48E-13
NONMMUT129772.1	4070	44	261	3.610729981	21.16541021	2.551346008	Up	2.30E-38	2.68E-36
NONMMUT052230.2	2486	164	972	22.03329598	129.0463521	2.55013213	Up	2.80E-138	2.20E-135
NONMMUT023307.2	2687	13	77	1.615892371	9.458094536	2.549218453	Up	2.72E-12	7.47E-11
NONMMUT003218.2	989	12	71	4.052487643	23.69423268	2.547656249	Up	1.99E-11	5.02E-10
NONMMUT038091.2	1710	69	408	13.47689129	78.74892692	2.546772516	Up	5.87E-59	1.28E-56
NONMMUT012973.2	3557	157	928	14.74186847	86.10823807	2.546231877	Up	7.09E-132	5.00E-129
NONMMUT019455.2	2165	11	65	1.696959702	9.909141904	2.545807825	Up	1.46E-10	3.33E-09
NONMMUT129770.1	1524	19	112	4.163948781	24.25569078	2.542299039	Up	3.17E-17	1.32E-15
NONMMUT129579.1	3267	25	147	2.555804433	14.85076385	2.538687786	Up	3.87E-22	2.19E-20
NONMMUT045897.2	2416	32	188	4.42374203	25.68274922	2.537460482	Up	6.80E-28	5.32E-26
NONMMUT020785.2	1577	39	229	8.259802414	47.92745641	2.5366732	Up	1.22E-33	1.22E-31
NONMMUT046489.2	2373	31	182	4.363155592	25.31361914	2.53646996	Up	4.87E-27	3.62E-25
NONMMUT034189.2	1504	7	41	1.554486478	8.997391378	2.533068713	Up	4.47E-07	6.38E-06
NONMMUT065711.2	858	7	41	2.724880726	15.77165109	2.533068713	Up	4.47E-07	6.38E-06
NONMMUT009187.2	3564	14	82	1.311979609	7.593757931	2.533068713	Up	6.36E-13	1.86E-11
NONMMUT108051.1	1102	7	41	2.121549603	12.27956137	2.533068713	Up	4.47E-07	6.38E-06
NONMMUT120320.1	3135	7	41	0.74575683	4.316451876	2.533068713	Up	4.47E-07	6.39E-06
NONMMUT015337.2	543	7	41	4.305612638	24.92095144	2.533068713	Up	4.47E-07	6.39E-06
NONMMUT134920.1	2844	7	41	0.822063173	4.758114146	2.533068713	Up	4.47E-07	6.39E-06
NONMMUT127512.1	683	7	41	3.423056607	19.81270371	2.533068713	Up	4.47E-07	6.38E-06
NONMMUT037633.2	3601	141	824	13.07774112	75.52394758	2.529820805	Up	1.90E-116	1.09E-113
NONMMUT110355.1	636	12	70	6.301745722	36.32632936	2.527192147	Up	3.40E-11	8.38E-10
NONMMUT067547.2	777	6	35	2.579092844	14.86714638	2.527192147	Up	3.39E-06	4.11E-05
NONMMUT135098.1	2698	6	35	0.742755797	4.281605906	2.527192147	Up	3.39E-06	4.11E-05
NONMMUT041786.2	420	12	70	9.542643521	55.0084416	2.527192147	Up	3.40E-11	8.38E-10
NONMMUT021277.2	3603	25	145	2.317461305	13.28263785	2.518924531	Up	1.12E-21	6.18E-20
NONMMUT030733.2	1618	10	58	2.064230675	11.83123466	2.518924531	Up	1.84E-09	3.67E-08
NONMMUT034460.2	1361	5	29	1.227011474	7.03267365	2.518924531	Up	2.60E-05	0.000262545
NONMMUT091880.1	5841	5	29	0.285903547	1.638669549	2.518924531	Up	2.60E-05	0.000262502
NONMMUT129587.1	1934	5	29	0.863476017	4.949053174	2.518924531	Up	2.60E-05	0.000262631
NONMMUT008717.2	867	10	58	3.852278238	22.07951289	2.518924531	Up	1.84E-09	3.67E-08
NONMMUT071601.2	574	15	87	8.728027611	50.02509845	2.518924531	Up	1.49E-13	4.67E-12
NONMMUT035057.2	773	5	29	2.16036561	12.38223653	2.518924531	Up	2.60E-05	0.000262588
NONMMUT040164.2	1512	5	29	1.10447263	6.330336533	2.518924531	Up	2.60E-05	0.00026246
NONMMUT004552.2	3623	59	342	5.439017077	31.15576101	2.518081096	Up	4.58E-49	7.55E-47
NONMMUT072840.2	2227	13	75	1.949664482	11.1153115	2.511250603	Up	7.92E-12	2.09E-10
NONMMUT022714.2	2485	8	46	1.075227439	6.109589489	2.506433587	Up	1.02E-07	1.61E-06
NONMMUT035523.2	2341	12	69	1.712050525	9.728105434	2.506433587	Up	5.80E-11	1.39E-09
NONMMUT037339.2	2651	16	92	2.015797952	11.45403989	2.506433587	Up	3.49E-14	1.16E-12
NONMMUT058618.2	2155	12	69	1.859819155	10.56774702	2.506433587	Up	5.80E-11	1.39E-09
NONMMUT040093.2	2887	39	224	4.511849119	25.60836353	2.504824334	Up	1.74E-32	1.66E-30
NONMMUT043452.2	2301	19	109	2.757869597	15.63473307	2.503128442	Up	1.56E-16	6.23E-15
NONMMUT067896.2	2062	15	86	2.429625533	13.76544901	2.50224579	Up	2.54E-13	7.72E-12
NONMMUT020554.2	4728	37	212	2.613731675	14.7992254	2.501338719	Up	8.82E-31	7.80E-29
NONMMUT121454.1	817	22	126	8.993678716	50.90132417	2.500719935	Up	7.08E-19	3.32E-17
NONMMUT015202.2	1328	18	103	4.527007092	25.59880791	2.499447156	Up	1.13E-15	4.24E-14
NONMMUT022605.2	3024	68	389	7.510413882	42.45691226	2.499035134	Up	4.07E-55	7.91E-53
NONMMUT058322.2	1713	14	80	2.729652846	15.41392409	2.497444803	Up	1.85E-12	5.16E-11
NONMMUT089698.1	5098	41	234	2.686091301	15.14944135	2.495684346	Up	9.83E-34	9.85E-32
NONMMUT051714.2	10682	17	97	0.5315365	2.997089778	2.495321631	Up	8.18E-15	2.87E-13
NONMMUT112835.1	6509	17	97	0.872311092	4.918560917	2.495321631	Up	8.18E-15	2.87E-13
NONMMUT017386.2	2300	47	268	6.825064605	38.45807569	2.494371969	Up	2.17E-38	2.54E-36
NONMMUT097899.1	2830	10	57	1.180185594	6.64766326	2.49383355	Up	3.14E-09	6.06E-08
NONMMUT014744.2	2501	10	57	1.335435919	7.522145952	2.49383355	Up	3.14E-09	6.06E-08
NONMMUT022534.2	3756	33	188	2.934439102	16.52010706	2.493066363	Up	2.29E-27	1.73E-25
NONMMUT133451.1	943	13	74	4.604350798	25.90005097	2.491885278	Up	1.35E-11	3.45E-10
NONMMUT054719.2	2284	38	216	5.556793294	31.21319628	2.489831619	Up	3.56E-31	3.20E-29
NONMMUT023831.2	4953	18	102	1.21378264	6.79692434	2.485371971	Up	1.92E-15	7.09E-14
NONMMUT112507.1	3018	12	68	1.32800208	7.436528884	2.485371971	Up	9.87E-11	2.30E-09
NONMMUT015192.2	1586	99	561	20.84820921	116.7455324	2.485371971	Up	2.92E-78	9.19E-76
NONMMUT058951.2	1785	9	51	1.683995916	9.430018559	2.485371971	Up	2.33E-08	4.04E-07
NONMMUT060494.2	2779	6	34	0.721106563	4.038043212	2.485371971	Up	5.80E-06	6.73E-05
NONMMUT051407.2	3356	9	51	0.895689127	5.015668393	2.485371971	Up	2.33E-08	4.04E-07
NONMMUT034980.2	2529	69	390	9.112488772	50.89749044	2.481677488	Up	7.98E-55	1.54E-52
NONMMUT037344.2	2782	43	243	5.162357476	28.82901073	2.481419379	Up	9.42E-35	9.81E-33
NONMMUT014028.2	2192	14	79	2.133163926	11.89507359	2.479297457	Up	3.14E-12	8.59E-11
NONMMUT054510.2	1265	8	45	2.112205681	11.7409322	2.474724727	Up	1.74E-07	2.65E-06
NONMMUT059616.2	2148	8	45	1.243920012	6.914468916	2.474724727	Up	1.74E-07	2.65E-06
NONMMUT097423.1	898	8	45	2.975434506	16.53928645	2.474724727	Up	1.74E-07	2.65E-06
NONMMUT005547.2	2478	18	101	2.42609581	13.45242761	2.471158112	Up	3.25E-15	1.18E-13
NONMMUT032566.2	2080	10	56	1.605733285	8.885979027	2.468298458	Up	5.35E-09	1.00E-07
NONMMUT048319.2	698	5	28	2.392496585	13.23985414	2.468298458	Up	4.45E-05	0.000426456
NONMMUT091315.1	513	5	28	3.255287751	18.01446041	2.468298458	Up	4.45E-05	0.00042639
NONMMUT013543.2	2826	27	151	3.191011369	17.63540272	2.466388868	Up	5.19E-22	2.91E-20
NONMMUT058615.2	3045	22	123	2.41308227	13.3320952	2.465954517	Up	3.45E-18	1.55E-16
NONMMUT065664.2	1432	272	1517	63.43992062	349.6416448	2.46241416	Up	2.49E-206	3.15E-203
NONMMUT025351.2	3300	85	474	8.60283772	47.40727512	2.462223943	Up	1.09E-65	2.72E-63
NONMMUT074035.2	1103	7	39	2.119626167	11.66996857	2.460918927	Up	1.30E-06	1.71E-05
NONMMUT007191.2	1690	7	39	1.383400984	7.616553452	2.460918927	Up	1.30E-06	1.71E-05
NONMMUT019233.2	5068	25	139	1.647555857	9.052296821	2.457956514	Up	2.67E-20	1.36E-18
NONMMUT000341.2	2908	70	389	8.039709982	44.15051674	2.457214959	Up	4.42E-54	8.44E-52
NONMMUT058617.2	2255	18	100	2.666015707	14.63639244	2.456802819	Up	5.51E-15	1.96E-13
NONMMUT058323.2	1647	9	50	1.825095755	10.01975257	2.456802819	Up	3.96E-08	6.67E-07
NONMMUT025354.2	2236	120	666	17.92446457	98.30667827	2.455359402	Up	2.61E-91	1.07E-88
NONMMUT094488.1	793	11	61	4.632935379	25.38851151	2.454177349	Up	1.23E-09	2.50E-08
NONMMUT058006.2	1847	24	133	4.339913675	23.7665059	2.453191565	Up	1.91E-19	9.31E-18
NONMMUT079040.1	897	13	72	4.840471351	26.49235983	2.452356914	Up	3.89E-11	9.52E-10
NONMMUT038089.2	1968	47	260	7.976447456	43.60425248	2.450650592	Up	1.45E-36	1.62E-34
NONMMUT032224.2	1357	6	33	1.476753972	8.026286983	2.442303249	Up	9.89E-06	0.000109603
NONMMUT123122.1	1452	6	33	1.380134394	7.501151127	2.442303249	Up	9.89E-06	0.000109583
NONMMUT037285.2	2242	56	308	8.342364541	45.34148085	2.442303249	Up	7.33E-43	1.01E-40
NONMMUT014029.2	4342	14	77	1.076898969	5.853040078	2.442303249	Up	9.02E-12	2.35E-10
NONMMUT022541.2	2468	40	220	5.413168934	29.42104656	2.442303249	Up	4.66E-31	4.17E-29
NONMMUT059320.2	3835	8	44	0.696724951	3.786761038	2.442303249	Up	2.95E-07	4.35E-06
NONMMUT131735.1	743	10	55	4.495188738	24.43174391	2.442303249	Up	9.08E-09	1.66E-07
NONMMUT074163.2	2382	10	55	1.402151651	7.620816846	2.442303249	Up	9.08E-09	1.66E-07
NONMMUT096920.1	7616	23	126	1.008643387	5.460396776	2.436589598	Up	2.32E-18	1.05E-16
NONMMUT027610.2	3220	13	71	1.348417019	7.277514323	2.432179032	Up	6.58E-11	1.57E-09
NONMMUT010770.2	1527	11	60	2.405971025	12.96859134	2.430330608	Up	2.09E-09	4.13E-08
NONMMUT073835.2	3251	193	1051	19.82791664	106.7004715	2.427961547	Up	3.31E-141	2.74E-138
NONMMUT132222.1	1806	9	49	1.664414568	8.954862585	2.427656473	Up	6.72E-08	1.09E-06
NONMMUT009192.2	700	9	49	4.294189585	23.10354547	2.427656473	Up	6.72E-08	1.09E-06
NONMMUT025347.2	2317	145	789	20.90156058	112.3910067	2.426844031	Up	2.11E-106	1.06E-103
NONMMUT051638.2	2115	122	663	19.26576257	103.4626859	2.424999353	Up	1.30E-89	5.09E-87
NONMMUT083069.1	1354	7	38	1.726696944	9.262869043	2.423444222	Up	2.22E-06	2.80E-05
NONMMUT027142.2	3839	26	141	2.261996771	12.12220411	2.421983265	Up	3.02E-20	1.53E-18
NONMMUT131736.1	836	12	65	4.794151051	25.6618328	2.420276943	Up	4.81E-10	1.03E-08
NONMMUT116386.1	876	5	27	1.906350019	10.17279399	2.415831038	Up	7.60E-05	0.000689475
NONMMUT031115.2	3623	95	513	8.757739362	46.73364152	2.415831038	Up	2.00E-69	5.34E-67
NONMMUT043518.2	3561	5	27	0.468958893	2.502490182	2.415831038	Up	7.60E-05	0.000689273
NONMMUT007529.2	1501	5	27	1.1125667	5.936953723	2.415831038	Up	7.60E-05	0.000689374
NONMMUT037704.2	3229	18	97	1.861835063	9.914807373	2.412859471	Up	2.65E-14	8.90E-13
NONMMUT068917.2	2362	18	97	2.545243615	13.55415453	2.412859471	Up	2.65E-14	8.90E-13
NONMMUT074043.2	2430	13	70	1.786791277	9.507631881	2.411714929	Up	1.11E-10	2.57E-09
NONMMUT126507.1	7407	26	140	1.172378237	6.238300383	2.411714929	Up	5.07E-20	2.55E-18
NONMMUT014030.2	3743	21	113	1.873855995	9.964125942	2.41073317	Up	2.02E-16	7.97E-15
NONMMUT041753.2	879	8	43	3.039749927	16.14582245	2.409136385	Up	5.01E-07	7.10E-06
NONMMUT026912.2	604	8	43	4.42374203	23.49698333	2.409136385	Up	5.01E-07	7.10E-06
NONMMUT027612.2	827	72	387	29.0779464	154.4493366	2.409136385	Up	1.29E-52	2.38E-50
NONMMUT031121.2	1725	17	91	3.291520519	17.4113676	2.40320343	Up	1.92E-13	5.92E-12
NONMMUT129580.1	10063	60	321	1.991409261	10.52829758	2.402410522	Up	8.87E-44	1.25E-41
NONMMUT014747.2	3055	32	171	3.498448689	18.47419348	2.400724145	Up	5.16E-24	3.23E-22
NONMMUT034168.2	1735	6	32	1.155017371	6.087389502	2.39790913	Up	1.68E-05	0.000178406
NONMMUT016564.2	1765	6	32	1.135385348	5.983921125	2.39790913	Up	1.68E-05	0.000178467
NONMMUT136805.1	6719	9	48	0.447377989	2.357855511	2.39790913	Up	1.14E-07	1.79E-06
NONMMUT034445.2	2989	6	32	0.670443339	3.533496416	2.39790913	Up	1.68E-05	0.000178437
NONMMUT044146.2	1697	6	32	1.180881049	6.223701112	2.39790913	Up	1.68E-05	0.000178345
NONMMUT018393.2	3330	6	32	0.60178833	3.171657894	2.39790913	Up	1.68E-05	0.000178376
NONMMUT035393.2	944	9	48	3.184250751	16.78223642	2.39790913	Up	1.14E-07	1.78E-06
NONMMUT051302.2	2499	12	64	1.603805634	8.4526777	2.39790913	Up	8.12E-10	1.68E-08
NONMMUT104410.1	12665	9	48	0.237341706	1.250882841	2.39790913	Up	1.14E-07	1.78E-06
NONMMUT004709.2	2296	13	69	1.891072649	9.918769521	2.390956369	Up	1.87E-10	4.20E-09
NONMMUT066296.2	1245	13	69	3.48747213	18.29196371	2.390956369	Up	1.87E-10	4.20E-09
NONMMUT028250.2	5137	56	297	3.640954118	19.08215747	2.389835829	Up	2.21E-40	2.80E-38
NONMMUT045429.2	3635	89	472	8.177533581	42.85664556	2.389781249	Up	3.23E-63	7.65E-61
NONMMUT022573.2	1579	139	737	29.40149508	154.0515065	2.389451367	Up	9.99E-98	4.46E-95
NONMMUT101366.1	715	10	53	4.671224101	24.46529291	2.38886399	Up	2.60E-08	4.47E-07
NONMMUT042137.2	1640	10	53	2.036539776	10.66627099	2.38886399	Up	2.60E-08	4.47E-07
NONMMUT002271.2	1875	24	127	4.275104298	22.35543066	2.386593817	Up	4.36E-18	1.94E-16
NONMMUT020980.2	271	7	37	8.627113147	45.06226581	2.384970074	Up	3.76E-06	4.53E-05
NONMMUT043450.2	1705	25	132	4.897251074	25.55230835	2.38340956	Up	1.02E-18	4.77E-17
NONMMUT036942.2	2555	11	58	1.437932585	7.492343513	2.381421007	Up	5.95E-09	1.11E-07
NONMMUT083006.1	865	11	58	4.247303764	22.13056379	2.381421007	Up	5.95E-09	1.11E-07
NONMMUT032030.2	1742	11	58	2.109022822	10.98905722	2.381421007	Up	5.95E-09	1.11E-07
NONMMUT001683.2	3064	26	137	2.83414021	14.75748662	2.380463995	Up	2.40E-19	1.16E-17
NONMMUT109738.1	595	8	42	4.490655775	23.29769291	2.375189053	Up	8.47E-07	1.15E-05
NONMMUT011532.2	3844	108	567	9.383764961	48.68332942	2.375189053	Up	4.61E-75	1.36E-72
NONMMUT110354.1	632	8	42	4.227753459	21.9337457	2.375189053	Up	8.47E-07	1.15E-05
NONMMUT025936.2	1414	16	84	3.779264761	19.60696928	2.375189053	Up	2.33E-12	6.45E-11
NONMMUT056861.2	1614	37	194	7.656582007	39.6715155	2.373331107	Up	1.06E-26	7.79E-25
NONMMUT068449.2	2435	21	110	2.880428332	14.90988561	2.371913921	Up	9.55E-16	3.61E-14
NONMMUT036051.2	621	13	68	6.991791952	36.14081187	2.369894754	Up	3.15E-10	6.89E-09
NONMMUT108361.1	478	9	47	6.288562153	32.45267893	2.367535481	Up	1.92E-07	2.91E-06
NONMMUT026774.2	1439	9	47	2.088903898	10.77997257	2.367535481	Up	1.92E-07	2.91E-06
NONMMUT069671.2	3223	63	329	6.528553821	33.69117707	2.367535481	Up	4.37E-44	6.22E-42
NONMMUT032888.2	2303	41	214	5.946024079	30.66905732	2.366786612	Up	3.30E-29	2.73E-27
NONMMUT129796.1	3854	28	146	2.426515478	12.5032161	2.365341267	Up	2.22E-20	1.14E-18
NONMMUT052630.2	2391	14	73	1.955623306	10.0768287	2.365341267	Up	7.27E-11	1.73E-09
NONMMUT025325.2	5237	463	2411	29.52807681	151.948084	2.363419183	Up	2.33392e-311	5.17E-308
NONMMUT131725.1	1689	29	151	5.734625917	29.50719247	2.363295375	Up	5.23E-21	2.76E-19
NONMMUT096360.1	607	41	213	22.55962678	115.8167848	2.360029246	Up	5.52E-29	4.53E-27
NONMMUT028247.2	2670	36	187	4.503269976	23.11590692	2.359841089	Up	1.26E-25	8.70E-24
NONMMUT080568.1	939	31	161	11.02637723	56.59015397	2.359592198	Up	2.89E-22	1.65E-20
NONMMUT132016.1	1376	37	192	8.980903605	46.05357901	2.358380766	Up	2.97E-26	2.12E-24
NONMMUT033568.2	1850	27	140	4.874485474	24.97680591	2.357267145	Up	1.58E-19	7.75E-18
NONMMUT103057.1	1071	11	57	3.43036205	17.56572085	2.356330026	Up	1.00E-08	1.82E-07
NONMMUT031700.2	1127	11	57	3.259909277	16.69289	2.356330026	Up	1.00E-08	1.82E-07
NONMMUT014853.2	2662	28	145	3.513069365	17.97796551	2.355425799	Up	3.72E-20	1.88E-18
NONMMUT004640.2	2532	40	207	5.276343179	26.98281377	2.354430493	Up	3.90E-28	3.08E-26
NONMMUT046109.2	2319	75	388	10.80182805	55.22192843	2.353965782	Up	2.33E-51	4.16E-49
NONMMUT067944.2	2459	6	31	0.81494719	4.160866261	2.35210544	Up	2.85E-05	0.000285585
NONMMUT048260.2	1573	30	155	6.369851047	32.52247342	2.35210544	Up	2.06E-21	1.11E-19
NONMMUT116004.1	2742	12	62	1.461674062	7.462852033	2.35210544	Up	2.30E-09	4.50E-08
NONMMUT129802.1	2344	12	62	1.709859334	8.730008649	2.35210544	Up	2.30E-09	4.50E-08
NONMMUT006203.2	904	6	31	2.216764535	11.31810856	2.35210544	Up	2.85E-05	0.000285539
NONMMUT032892.2	1600	6	31	1.252471962	6.394731335	2.35210544	Up	2.85E-05	0.000285493
NONMMUT047953.2	525	40	206	25.44704939	129.5055882	2.347444063	Up	6.51E-28	5.10E-26
NONMMUT101363.1	1813	20	103	3.684418348	18.7508091	2.347444063	Up	1.15E-14	3.99E-13
NONMMUT039017.2	1981	7	36	1.180185594	5.997891663	2.34544171	Up	6.34E-06	7.31E-05
NONMMUT071501.2	4380	7	36	0.533778005	2.712745065	2.34544171	Up	6.34E-06	7.31E-05
NONMMUT007425.2	779	21	108	9.003649535	45.75798479	2.34544171	Up	2.68E-15	9.77E-14
NONMMUT072957.2	1510	14	72	3.096619421	15.73751442	2.34544171	Up	1.22E-10	2.81E-09
NONMMUT129013.1	903	7	36	2.589089327	13.15816543	2.34544171	Up	6.34E-06	7.31E-05
NONMMUT022567.2	2736	57	293	6.958177568	35.34533638	2.344738471	Up	5.33E-39	6.34E-37
NONMMUT037632.2	2454	51	262	6.941164908	35.23768141	2.34386929	Up	5.03E-35	5.29E-33
NONMMUT058278.2	2475	22	113	2.968822429	15.06897915	2.343618974	Up	6.26E-16	2.39E-14
NONMMUT057112.2	2252	59	303	8.750248167	44.40734761	2.343402565	Up	2.99E-40	3.78E-38
NONMMUT052211.2	2270	52	267	7.650930048	38.82093543	2.343127844	Up	1.19E-35	1.28E-33
NONMMUT000338.2	1783	31	159	5.806936747	29.43244716	2.341558275	Up	8.07E-22	4.48E-20
NONMMUT021163.2	1386	8	41	1.927806772	9.763403054	2.340423635	Up	1.43E-06	1.86E-05
NONMMUT033360.2	1949	8	41	1.370928777	6.943087036	2.340423635	Up	1.43E-06	1.86E-05
NONMMUT025940.2	1630	16	82	3.278454216	16.60377501	2.340423635	Up	6.54E-12	1.74E-10
NONMMUT129771.1	12324	150	768	4.065147557	20.56790806	2.339015441	Up	3.06E-99	1.40E-96
NONMMUT067258.2	4566	36	184	2.633318186	13.30033279	2.336508585	Up	5.85E-25	3.90E-23
NONMMUT047666.2	869	9	46	3.459071012	17.47103554	2.336508585	Up	3.23E-07	4.73E-06
NONMMUT104498.1	2519	9	46	1.193303973	6.027125796	2.336508585	Up	3.23E-07	4.73E-06
NONMMUT014962.2	3345	49	250	4.89256611	24.6674626	2.333946071	Up	2.50E-33	2.46E-31
NONMMUT067202.2	517	10	51	6.460203544	32.55818787	2.333368878	Up	7.34E-08	1.18E-06
NONMMUT044677.2	1230	10	51	2.715386368	13.68502693	2.333368878	Up	7.34E-08	1.18E-06
NONMMUT027101.2	5211	10	51	0.640937485	3.230202097	2.333368878	Up	7.34E-08	1.18E-06
NONMMUT069523.2	3728	23	117	2.06057619	10.35834925	2.329674394	Up	2.44E-16	9.62E-15
NONMMUT020553.2	2391	24	122	3.352497097	16.84072741	2.328646467	Up	5.72E-17	2.34E-15
NONMMUT052225.2	632	36	183	19.02489056	95.5684634	2.328646467	Up	9.75E-25	6.41E-23
NONMMUT061413.2	1496	24	122	5.358168822	26.91589522	2.328646467	Up	5.72E-17	2.34E-15
NONMMUT034240.2	3345	24	122	2.396358911	12.03772175	2.328646467	Up	5.72E-17	2.34E-15
NONMMUT129769.1	8852	112	569	4.225843041	21.21541116	2.327801551	Up	1.46E-73	4.18E-71
NONMMUT102912.1	1113	26	132	7.80216137	39.14347326	2.326826032	Up	3.14E-18	1.41E-16
NONMMUT134862.1	617	13	66	7.037119615	35.30525587	2.326826032	Up	8.85E-10	1.83E-08
NONMMUT123125.1	2895	13	66	1.499793714	7.524470767	2.326826032	Up	8.85E-10	1.83E-08
NONMMUT032891.2	1171	13	66	3.707858926	18.60234233	2.326826032	Up	8.85E-10	1.83E-08
NONMMUT003928.2	796	15	76	6.293828956	31.51237358	2.323908548	Up	4.72E-11	1.14E-09
NONMMUT056511.2	2501	15	76	2.003153878	10.02952794	2.323908548	Up	4.72E-11	1.14E-09
NONMMUT070696.2	1597	46	233	9.620323149	48.15391443	2.323495819	Up	5.24E-31	4.67E-29
NONMMUT133446.1	1623	16	81	3.292594191	16.47202872	2.322721633	Up	1.09E-11	2.83E-10
NONMMUT028242.2	1644	32	162	6.501071012	32.52323919	2.322721633	Up	5.28E-22	2.96E-20
NONMMUT062240.2	1086	16	81	4.920700158	24.6170374	2.322721633	Up	1.09E-11	2.83E-10
NONMMUT051274.2	3284	49	248	4.983445079	24.9246532	2.322358097	Up	6.92E-33	6.74E-31
NONMMUT040208.2	3784	37	187	3.265783129	16.31064257	2.320312725	Up	3.83E-25	2.57E-23
NONMMUT011222.2	2378	20	101	2.809020381	14.01813104	2.319155018	Up	3.20E-14	1.07E-12
NONMMUT079045.1	1599	20	101	4.177517489	20.84747693	2.319155018	Up	3.20E-14	1.06E-12
NONMMUT072236.2	1086	26	131	7.996137757	39.8127395	2.315854914	Up	5.23E-18	2.31E-16
NONMMUT070458.2	866	28	141	10.79883447	53.73803879	2.315068061	Up	2.88E-19	1.38E-17
NONMMUT022876.2	1743	31	156	5.940199782	29.53981717	2.314077539	Up	3.73E-21	1.99E-19
NONMMUT131730.1	8143	158	794	6.480513161	32.18226891	2.31208608	Up	3.87E-101	1.82E-98
NONMMUT022575.2	2009	124	622	20.61476998	102.1859154	2.30944609	Up	1.67E-79	5.37E-77
NONMMUT022879.2	3738	12	60	1.072207137	5.297763236	2.304799725	Up	6.43E-09	1.20E-07
NONMMUT038637.2	3412	18	90	1.761976969	8.705908107	2.304799725	Up	9.83E-13	2.82E-11
NONMMUT112968.1	1883	12	60	2.128470674	10.51674932	2.304799725	Up	6.43E-09	1.20E-07
NONMMUT069246.2	3324	14	70	1.406707378	6.950525111	2.304799725	Up	3.41E-10	7.42E-09
NONMMUT037634.2	1959	133	665	22.67534742	112.038633	2.304799725	Up	1.12E-84	3.92E-82
NONMMUT070013.2	3071	27	135	2.936437033	14.50890189	2.304799725	Up	2.04E-18	9.32E-17
NONMMUT104399.1	4203	9	45	0.715187416	3.533732865	2.304799725	Up	5.41E-07	7.60E-06
NONMMUT084081.1	3196	6	30	0.627019756	3.098097462	2.304799725	Up	4.79E-05	0.000455014
NONMMUT057408.2	1670	14	70	2.799937321	13.83445837	2.304799725	Up	3.41E-10	7.43E-09
NONMMUT053566.2	2094	6	30	0.956998634	4.728519335	2.304799725	Up	4.79E-05	0.000455154
NONMMUT023424.2	2501	6	30	0.801261551	3.959024185	2.304799725	Up	4.79E-05	0.000454806
NONMMUT062707.2	2384	6	30	0.84058521	4.153321933	2.304799725	Up	4.79E-05	0.000454875
NONMMUT022270.2	4424	74	370	5.586674213	27.60369357	2.304799725	Up	7.36E-48	1.16E-45
NONMMUT014764.2	1141	6	30	1.756314759	8.677931189	2.304799725	Up	4.79E-05	0.000454945
NONMMUT072545.2	2906	8	40	0.919456361	4.543023394	2.304799725	Up	2.39E-06	3.00E-05
NONMMUT007470.2	1343	18	90	4.476444839	22.11806289	2.304799725	Up	9.83E-13	2.82E-11
NONMMUT040161.2	3474	7	35	0.672984359	3.325208041	2.304799725	Up	1.07E-05	0.000117647
NONMMUT073276.2	3245	6	30	0.617551661	3.051315713	2.304799725	Up	4.79E-05	0.000455084
NONMMUT026664.2	2530	15	75	1.980192826	9.784110165	2.304799725	Up	7.88E-11	1.86E-09
NONMMUT058319.2	1020	7	35	2.292105552	11.32526739	2.304799725	Up	1.07E-05	0.000117626
NONMMUT026274.2	1765	7	35	1.324616239	6.544913731	2.304799725	Up	1.07E-05	0.000117605
NONMMUT038939.2	2563	12	60	1.563757424	7.726507598	2.304799725	Up	6.43E-09	1.20E-07
NONMMUT004045.2	2216	22	110	3.315810249	16.38338062	2.304799725	Up	2.90E-15	1.06E-13
NONMMUT025355.2	4483	355	1774	26.44821453	130.6067036	2.30398671	Up	1.01E-222	1.43E-219
NONMMUT054737.2	2160	47	234	7.267429904	35.75548704	2.298647498	Up	9.43E-31	8.31E-29
NONMMUT131734.1	14419	261	1299	6.045637601	29.73408654	2.298151349	Up	4.20E-163	3.89E-160
NONMMUT054731.2	1636	30	149	6.124557272	30.05962518	2.295149555	Up	4.39E-20	2.21E-18
NONMMUT027169.2	1949	28	139	4.798250719	23.53875849	2.294457781	Up	7.96E-19	3.72E-17
NONMMUT057708.2	3041	21	104	2.306426501	11.28749344	2.290993926	Up	2.07E-14	6.99E-13
NONMMUT050078.2	2315	41	203	5.915202355	28.94180642	2.290655543	Up	9.01E-27	6.65E-25
NONMMUT131726.1	2945	39	193	4.42299097	21.62980488	2.289926449	Up	1.62E-25	1.11E-23
NONMMUT045896.2	1873	17	84	3.031432405	14.80205796	2.287726212	Up	7.04E-12	1.86E-10
NONMMUT057231.2	4785	155	765	10.81898456	52.76671827	2.286063163	Up	3.37E-96	1.46E-93
NONMMUT069248.2	2036	25	123	4.101086975	19.93920918	2.281529946	Up	1.03E-16	4.14E-15
NONMMUT017602.2	2971	12	59	1.349010528	6.554354872	2.280552179	Up	1.07E-08	1.94E-07
NONMMUT025131.2	2380	12	59	1.683995916	8.181927868	2.280552179	Up	1.07E-08	1.94E-07
NONMMUT007110.2	3336	12	59	1.201411954	5.837226716	2.280552179	Up	1.07E-08	1.94E-07
NONMMUT005926.2	946	11	54	3.883633991	18.8401005	2.278327514	Up	4.68E-08	7.79E-07
NONMMUT045569.2	4395	11	54	0.83593123	4.055229824	2.278327514	Up	4.68E-08	7.79E-07
NONMMUT107815.1	2617	10	49	1.276241969	6.179779071	2.27565338	Up	2.05E-07	3.10E-06
NONMMUT028147.2	1509	40	196	8.853347203	42.8694018	2.27565338	Up	1.05E-25	7.29E-24
NONMMUT032839.2	3452	10	49	0.967533381	4.684959974	2.27565338	Up	2.05E-07	3.10E-06
NONMMUT060833.2	1199	10	49	2.785592354	13.48830845	2.27565338	Up	2.05E-07	3.10E-06
NONMMUT071463.2	2721	125	612	15.34328019	74.2341042	2.274475189	Up	7.66E-77	2.34E-74
NONMMUT131707.1	2142	28	137	4.365915337	21.10968207	2.273548791	Up	2.19E-18	9.97E-17
NONMMUT005588.2	2031	9	44	1.480025952	7.150284875	2.272378248	Up	9.04E-07	1.22E-05
NONMMUT101369.1	957	9	44	3.140995516	15.17474251	2.272378248	Up	9.04E-07	1.22E-05
NONMMUT034575.2	1805	9	44	1.665336681	8.045556001	2.272378248	Up	9.04E-07	1.22E-05
NONMMUT025933.2	2134	220	1075	34.43221889	166.2626281	2.271632862	Up	2.03E-133	1.51E-130
NONMMUT004523.2	2655	83	405	10.44119753	50.34670926	2.269610297	Up	2.72E-51	4.84E-49
NONMMUT033975.2	1969	8	39	1.35700365	6.537316066	2.268273849	Up	4.00E-06	4.80E-05
NONMMUT082712.1	1694	8	39	1.57729645	7.598568674	2.268273849	Up	4.00E-06	4.81E-05
NONMMUT020662.2	2338	16	78	2.285663119	11.01109952	2.268273849	Up	5.05E-11	1.22E-09
NONMMUT023338.2	593	8	39	4.505801325	21.70653513	2.268273849	Up	4.00E-06	4.80E-05
NONMMUT026045.2	1880	8	39	1.42124478	6.84679539	2.268273849	Up	4.00E-06	4.80E-05
NONMMUT052226.2	2939	141	687	16.02345892	77.15032197	2.267486567	Up	9.98E-86	3.58E-83
NONMMUT006782.2	2728	59	287	7.223445334	34.72307054	2.265135508	Up	9.90E-37	1.11E-34
NONMMUT027163.2	3901	22	107	1.883577419	9.05291451	2.264906998	Up	1.33E-14	4.57E-13
NONMMUT048604.2	2402	29	141	4.03238267	19.37433039	2.264441988	Up	8.51E-19	3.98E-17
NONMMUT131744.1	5422	107	520	6.591147176	31.65369564	2.263772457	Up	3.51E-65	8.66E-63
NONMMUT111326.1	3614	7	34	0.646914129	3.105069752	2.26297955	Up	1.79E-05	0.000187193
NONMMUT123117.1	2170	7	34	1.077395236	5.1713005	2.26297955	Up	1.79E-05	0.000187225
NONMMUT022523.2	1149	7	34	2.03476733	9.766511824	2.26297955	Up	1.79E-05	0.000187288
NONMMUT110905.1	5966	14	68	0.783757178	3.761891413	2.26297955	Up	9.44E-10	1.94E-08
NONMMUT072701.2	1019	7	34	2.294354919	11.01248487	2.26297955	Up	1.79E-05	0.000187161
NONMMUT112938.1	1912	7	34	1.222775974	5.869101509	2.26297955	Up	1.79E-05	0.000187256
NONMMUT028246.2	1893	31	150	5.469502494	26.15298333	2.257494011	Up	7.77E-20	3.86E-18
NONMMUT071571.2	3510	43	208	4.091646296	19.55855701	2.257046594	Up	6.23E-27	4.62E-25
NONMMUT091424.1	4764	6	29	0.420645495	2.009124441	2.255890125	Up	8.04E-05	0.000725115
NONMMUT104085.1	778	12	58	5.151555628	24.60531835	2.255890125	Up	1.78E-08	3.13E-07
NONMMUT075540.1	1729	6	29	1.159025529	5.535840855	2.255890125	Up	8.04E-05	0.000725326
NONMMUT098127.1	1162	6	29	1.72457413	8.237064404	2.255890125	Up	8.04E-05	0.00072522
NONMMUT103447.1	4112	6	29	0.487343176	2.327691838	2.255890125	Up	8.04E-05	0.000725431
NONMMUT013839.2	2439	6	29	0.821629823	3.924341467	2.255890125	Up	8.04E-05	0.000724799
NONMMUT043668.2	2725	12	58	1.470792763	7.024931257	2.255890125	Up	1.78E-08	3.13E-07
NONMMUT044012.2	1064	12	58	3.766832969	17.99148278	2.255890125	Up	1.78E-08	3.13E-07
NONMMUT048005.2	1166	12	58	3.437315848	16.41761379	2.255890125	Up	1.78E-08	3.13E-07
NONMMUT120236.1	1151	6	29	1.741055725	8.315785263	2.255890125	Up	8.04E-05	0.000724904
NONMMUT057984.2	5681	6	29	0.3527469	1.68482113	2.255890125	Up	8.04E-05	0.000725009
NONMMUT054115.2	724	23	111	10.61025972	50.60168799	2.253725541	Up	5.14E-15	1.84E-13
NONMMUT031985.2	1983	96	462	16.16907828	76.89531019	2.249658171	Up	1.15E-57	2.40E-55
NONMMUT004005.2	1282	21	101	5.471016371	26.00243027	2.248765691	Up	9.42E-14	3.02E-12
NONMMUT048368.2	4481	89	428	6.6336386	31.52458782	2.248605186	Up	1.63E-53	3.08E-51
NONMMUT045426.2	4014	127	610	10.56727714	50.15717395	2.246852376	Up	1.76E-75	5.26E-73
NONMMUT025346.2	2288	127	610	18.53892065	87.99427283	2.246852376	Up	1.76E-75	5.23E-73
NONMMUT098675.1	2458	10	48	1.358797898	6.445252717	2.245906036	Up	3.42E-07	4.99E-06
NONMMUT104386.1	11473	10	48	0.291111761	1.380844694	2.245906036	Up	3.42E-07	4.99E-06
NONMMUT135170.1	2548	10	48	1.310802681	6.217594654	2.245906036	Up	3.42E-07	4.99E-06
NONMMUT027693.2	659	10	48	5.068171825	24.04010801	2.245906036	Up	3.42E-07	4.99E-06
NONMMUT023228.2	2805	20	96	2.381408365	11.29585111	2.245906036	Up	4.04E-13	1.20E-11
NONMMUT082909.1	2312	10	48	1.444604339	6.852262621	2.245906036	Up	3.42E-07	4.99E-06
NONMMUT021750.2	3480	78	374	7.486039314	35.47096061	2.244363872	Up	7.27E-47	1.10E-44
NONMMUT023282.2	2013	29	139	4.811616082	22.79038266	2.243831708	Up	2.33E-18	1.06E-16
NONMMUT078900.1	2381	174	834	24.40768544	115.6078294	2.243831708	Up	2.21E-102	1.06E-99
NONMMUT045428.2	2924	48	230	5.482777399	25.9615764	2.243399181	Up	2.06E-29	1.71E-27
NONMMUT075139.1	2405	37	177	5.138346511	24.29062993	2.241023815	Up	5.96E-23	3.55E-21
NONMMUT052078.2	3418	55	263	5.374367694	25.39593939	2.240430906	Up	2.33E-33	2.30E-31
NONMMUT077382.1	1438	9	43	2.090356543	9.869386601	2.239211384	Up	1.51E-06	1.96E-05
NONMMUT104216.1	4379	9	43	0.686442729	3.240963218	2.239211384	Up	1.51E-06	1.96E-05
NONMMUT023312.2	4545	13	62	0.955314148	4.502341094	2.236628223	Up	6.80E-09	1.26E-07
NONMMUT121193.1	1710	55	262	10.74244958	50.56916385	2.234934919	Up	3.84E-33	3.76E-31
NONMMUT059264.2	2546	25	119	3.279580943	15.42656218	2.233833204	Up	7.68E-16	2.93E-14
NONMMUT131721.1	4345	79	376	6.072591332	28.56134505	2.233679734	Up	7.70E-47	1.17E-44
NONMMUT036052.2	2342	37	176	5.276568471	24.80312311	2.232849884	Up	9.82E-23	5.77E-21
NONMMUT027132.2	3213	16	76	1.663205842	7.806987042	2.230799144	Up	1.38E-10	3.17E-09
NONMMUT057664.2	1083	8	38	2.467165453	11.58072455	2.230799144	Up	6.67E-06	7.65E-05
NONMMUT094865.1	1014	8	38	2.635049493	12.36876202	2.230799144	Up	6.67E-06	7.64E-05
NONMMUT033200.2	2082	12	57	1.925028952	9.035968792	2.230799144	Up	2.96E-08	5.06E-07
NONMMUT026093.2	2333	12	57	1.717921251	8.063817842	2.230799144	Up	2.96E-08	5.06E-07
NONMMUT040089.2	4557	101	479	7.402511487	34.6926182	2.228541994	Up	4.70E-59	1.03E-56
NONMMUT005164.2	1952	15	71	2.566540906	12.00491604	2.225728154	Up	5.98E-10	1.26E-08
NONMMUT006865.2	2510	15	71	1.995971254	9.336094072	2.225728154	Up	5.98E-10	1.26E-08
NONMMUT054733.2	2306	33	156	4.779598121	22.32779763	2.22387973	Up	3.19E-20	1.62E-18
NONMMUT052229.2	388	18	85	15.4944985	72.30491034	2.222337565	Up	1.23E-11	3.17E-10
NONMMUT061771.2	3102	25	118	2.691751477	12.5551182	2.22165849	Up	1.27E-15	4.73E-14
NONMMUT117700.1	5767	7	33	0.405401017	1.888619982	2.219910828	Up	2.98E-05	0.000297365
NONMMUT054720.2	974	7	33	2.400356943	11.18241421	2.219910828	Up	2.98E-05	0.000297126
NONMMUT072746.2	2517	14	66	1.857725596	8.65448664	2.219910828	Up	2.59E-09	5.04E-08
NONMMUT051276.2	2644	21	99	2.652739405	12.35817485	2.219910828	Up	2.57E-13	7.82E-12
NONMMUT045152.2	3748	7	33	0.623785396	2.905995581	2.219910828	Up	2.98E-05	0.000297269
NONMMUT125200.1	2687	7	33	0.870095892	4.053469087	2.219910828	Up	2.98E-05	0.000297174
NONMMUT004580.2	2518	7	33	0.928493909	4.325524796	2.219910828	Up	2.98E-05	0.000297221
NONMMUT011937.2	1719	7	33	1.360062631	6.336050864	2.219910828	Up	2.98E-05	0.000297317
NONMMUT022563.2	3273	79	372	8.061536614	37.51263112	2.218249693	Up	5.62E-46	8.31E-44
NONMMUT037345.2	3083	64	301	6.933351115	32.22356326	2.216491307	Up	1.80E-37	2.05E-35
NONMMUT048832.2	3269	37	174	3.780276341	17.56770053	2.216361761	Up	2.66E-22	1.52E-20
NONMMUT077958.1	4403	10	47	0.758556719	3.523138889	2.215532387	Up	5.67E-07	7.90E-06
NONMMUT104409.1	3479	10	47	0.960024499	4.458861894	2.215532387	Up	5.67E-07	7.91E-06
NONMMUT069669.2	2565	10	47	1.3021151	6.047711708	2.215532387	Up	5.67E-07	7.90E-06
NONMMUT042132.2	1155	10	47	2.891710158	13.43063249	2.215532387	Up	5.67E-07	7.90E-06
NONMMUT025638.2	3290	13	61	1.319727295	6.119480129	2.21316925	Up	1.12E-08	2.03E-07
NONMMUT073094.2	3633	13	61	1.195128765	5.541725743	2.21316925	Up	1.12E-08	2.03E-07
NONMMUT018359.2	2236	13	61	1.941816996	9.004065127	2.21316925	Up	1.12E-08	2.03E-07
NONMMUT052223.2	2451	29	136	3.951767921	18.31370393	2.212353477	Up	1.04E-17	4.50E-16
NONMMUT120153.1	1573	16	75	3.397253892	15.73668069	2.211690321	Up	2.29E-10	5.08E-09
NONMMUT001306.2	2690	12	56	1.489929472	6.870942891	2.205264052	Up	4.90E-08	8.12E-07
NONMMUT026680.2	1486	9	42	2.022834932	9.328484039	2.205264052	Up	2.50E-06	3.12E-05
NONMMUT031612.2	1292	110	513	28.43589594	131.0495226	2.204326933	Up	2.69E-62	6.22E-60
NONMMUT132025.1	10348	44	205	1.420146021	6.538498566	2.202920111	Up	7.95E-26	5.56E-24
NONMMUT065653.2	2862	146	679	17.03805325	78.30342106	2.200314836	Up	1.03E-81	3.44E-79
NONMMUT131719.1	1735	20	93	3.850057905	17.69147574	2.200102347	Up	1.81E-12	5.08E-11
NONMMUT026866.2	2108	31	144	4.911654754	22.54615443	2.198600322	Up	1.56E-18	7.17E-17
NONMMUT011268.2	1256	11	51	2.925093755	13.40173816	2.195865354	Up	2.14E-07	3.22E-06
NONMMUT129804.1	4466	22	102	1.645283366	7.53810261	2.195865354	Up	1.63E-13	5.08E-12
NONMMUT024456.2	2171	35	162	5.384494847	24.62837643	2.193438616	Up	1.29E-20	6.70E-19
NONMMUT069333.2	1339	16	74	3.990948747	18.24028982	2.192324996	Up	3.77E-10	8.15E-09
NONMMUT034687.2	361	8	37	7.40149636	33.82790591	2.192324996	Up	1.11E-05	0.000121743
NONMMUT102999.1	1500	40	185	8.906467286	40.70624678	2.192324996	Up	2.55E-23	1.54E-21
NONMMUT131741.1	7482	145	670	6.472723319	29.55545779	2.190979826	Up	3.09E-80	1.01E-77
NONMMUT128006.1	1941	42	194	7.227040688	32.9880608	2.19046705	Up	2.33E-24	1.50E-22
NONMMUT043335.2	3559	54	249	5.067602207	23.09148967	2.18798606	Up	8.56E-31	7.59E-29
NONMMUT069879.2	1153	46	212	13.32494022	60.68580894	2.187230129	Up	1.96E-26	1.42E-24
NONMMUT040810.2	1229	130	599	35.32874534	160.8627657	2.18691601	Up	9.35E-72	2.63E-69
NONMMUT001317.2	2403	33	152	4.586663865	20.87711142	2.186405025	Up	2.32E-19	1.12E-17
NONMMUT032214.2	1340	10	46	2.492481517	11.33009693	2.184505492	Up	9.38E-07	1.26E-05
NONMMUT052207.2	2485	20	92	2.688068598	12.21917898	2.184505492	Up	2.98E-12	8.17E-11
NONMMUT049588.2	1278	10	46	2.613400025	11.87975734	2.184505492	Up	9.38E-07	1.26E-05
NONMMUT131709.1	2006	25	115	4.162419283	18.9211489	2.184505492	Up	5.63E-15	2.00E-13
NONMMUT015191.2	6403	102	469	5.320511849	24.17519204	2.183890401	Up	1.86E-56	3.75E-54
NONMMUT037712.2	3772	27	124	2.390720606	10.85002135	2.182180439	Up	5.09E-16	1.96E-14
NONMMUT068457.2	1804	82	376	15.18147833	68.79104448	2.179908478	Up	1.73E-45	2.52E-43
NONMMUT131724.1	1497	26	119	5.800805347	26.23649118	2.177249676	Up	2.17E-15	7.98E-14
NONMMUT129782.1	2616	33	151	4.213208435	19.05108872	2.176882251	Up	3.81E-19	1.82E-17
NONMMUT086392.1	580	7	32	4.030944246	18.20969101	2.175516708	Up	4.94E-05	0.000467439
NONMMUT074509.2	1580	7	32	1.479713711	6.684570118	2.175516708	Up	4.94E-05	0.000467368
NONMMUT021261.2	1060	21	96	6.616833008	29.89137958	2.175516708	Up	1.14E-12	3.27E-11
NONMMUT008057.2	813	7	32	2.875704382	12.99092348	2.175516708	Up	4.94E-05	0.000467296
NONMMUT030398.2	4170	85	388	6.808001073	30.70974869	2.173393537	Up	1.02E-46	1.53E-44
NONMMUT049811.2	1956	16	73	2.73204518	12.31784122	2.172696189	Up	6.20E-10	1.30E-08
NONMMUT070014.2	3223	50	228	5.181391921	23.34829293	2.171905455	Up	4.43E-28	3.49E-26
NONMMUT037709.2	872	9	41	3.447170538	15.51843651	2.170498634	Up	4.13E-06	4.94E-05
NONMMUT103003.1	834	9	41	3.604235862	16.22551155	2.170498634	Up	4.13E-06	4.94E-05
NONMMUT031959.2	2160	9	41	1.391635514	6.264850293	2.170498634	Up	4.13E-06	4.94E-05
NONMMUT013183.2	1563	9	41	1.923181516	8.657758562	2.170498634	Up	4.13E-06	4.94E-05
NONMMUT134845.1	3695	9	41	0.813513588	3.662267018	2.170498634	Up	4.13E-06	4.94E-05
NONMMUT102923.1	3858	18	82	1.558285489	7.015073423	2.170498634	Up	5.49E-11	1.32E-09
NONMMUT070231.2	2167	29	132	4.469673823	20.1046081	2.169284755	Up	7.55E-17	3.08E-15
NONMMUT044576.2	3173	49	223	5.157779275	23.19612192	2.169061686	Up	1.87E-27	1.42E-25
NONMMUT070330.2	2153	20	91	3.102578014	13.95012035	2.168738176	Up	4.89E-12	1.31E-10
NONMMUT068455.2	2220	88	400	13.23934326	59.46858551	2.167296202	Up	5.98E-48	9.49E-46
NONMMUT129791.1	1594	11	50	2.304841754	10.3529062	2.167296202	Up	3.53E-07	5.13E-06
NONMMUT001662.2	1683	11	50	2.182957668	9.805426309	2.167296202	Up	3.53E-07	5.12E-06
NONMMUT088617.1	10056	13	59	0.431772355	1.936454686	2.165074962	Up	3.05E-08	5.21E-07
NONMMUT113247.1	6960	94	426	4.510818561	20.20137597	2.162992399	Up	7.77E-51	1.36E-48
NONMMUT092285.1	1766	32	145	6.051959651	27.09928889	2.162780721	Up	2.64E-18	1.19E-16
NONMMUT017012.2	4561	19	86	1.391330397	6.22327469	2.161208872	Up	2.10E-11	5.28E-10
NONMMUT053024.2	2430	63	285	8.659065417	38.70964409	2.160409816	Up	1.71E-34	1.76E-32
NONMMUT023337.2	3851	64	289	5.550641778	24.76879712	2.157797313	Up	6.63E-35	6.93E-33
NONMMUT025344.2	2625	99	446	12.59628945	56.07717703	2.15441491	Up	6.90E-53	1.28E-50
NONMMUT021084.2	1293	10	45	2.58308216	11.48668154	2.152796632	Up	1.55E-06	2.00E-05
NONMMUT072344.2	3021	18	81	1.990024965	8.849421587	2.152796632	Up	9.00E-11	2.11E-09
NONMMUT046412.2	1675	10	45	1.993985213	8.867032377	2.152796632	Up	1.55E-06	2.00E-05
NONMMUT008163.2	1768	10	45	1.889097982	8.400610425	2.152796632	Up	1.55E-06	2.00E-05
NONMMUT013545.2	2498	14	63	1.871855615	8.323935518	2.152796632	Up	1.16E-08	2.08E-07
NONMMUT076471.1	2988	8	36	0.894223623	3.97651385	2.152796632	Up	1.83E-05	0.000191481
NONMMUT129774.1	1187	14	63	3.939254697	17.51743127	2.152796632	Up	1.16E-08	2.08E-07
NONMMUT043124.2	1528	20	90	4.371629885	19.44015606	2.152796632	Up	8.02E-12	2.11E-10
NONMMUT082910.1	1672	10	45	1.997562938	8.882942124	2.152796632	Up	1.55E-06	2.00E-05
NONMMUT055340.2	1449	20	90	4.609972716	20.50004035	2.152796632	Up	8.02E-12	2.11E-10
NONMMUT054739.2	824	24	108	9.72793757	43.25906572	2.152796632	Up	6.44E-14	2.09E-12
NONMMUT030312.2	614	24	108	13.05508234	58.05451165	2.152796632	Up	6.44E-14	2.09E-12
NONMMUT025356.2	1352	73	328	18.03361997	80.07145936	2.150599076	Up	3.05E-39	3.70E-37
NONMMUT070608.2	3517	27	121	2.564059746	11.35516878	2.146847366	Up	2.23E-15	8.20E-14
NONMMUT027150.2	3264	52	233	5.320959316	23.5606009	2.146618057	Up	2.89E-28	2.30E-26
NONMMUT129768.1	7325	133	595	6.064301105	26.80957495	2.144335053	Up	1.38E-69	3.73E-67
NONMMUT079039.1	1262	15	67	3.969800197	17.52249883	2.142070225	Up	4.39E-09	8.29E-08
NONMMUT021272.2	1280	13	58	3.392111564	14.95542006	2.140412908	Up	5.01E-08	8.29E-07
NONMMUT030066.2	3445	13	58	1.260349144	5.55673082	2.140412908	Up	5.01E-08	8.29E-07
NONMMUT058621.2	3246	24	107	2.469445643	10.87967329	2.139376116	Up	1.05E-13	3.35E-12
NONMMUT104522.1	3712	11	49	0.989740775	4.356810838	2.138149856	Up	5.80E-07	8.06E-06
NONMMUT001908.2	844	11	49	4.352983123	19.16170833	2.138149856	Up	5.80E-07	8.06E-06
NONMMUT052626.2	1577	11	49	2.32968786	10.25521993	2.138149856	Up	5.80E-07	8.06E-06
NONMMUT053391.2	795	20	89	8.402327629	36.94906643	2.136676967	Up	1.31E-11	3.36E-10
NONMMUT000774.2	2105	20	89	3.173325637	13.95463554	2.136676967	Up	1.31E-11	3.36E-10
NONMMUT046362.2	1480	9	40	2.031035614	8.920287826	2.134874724	Up	6.80E-06	7.78E-05
NONMMUT079071.1	1040	9	40	2.890319913	12.69425575	2.134874724	Up	6.80E-06	7.78E-05
NONMMUT132024.1	4119	9	40	0.729772447	3.205153188	2.134874724	Up	6.80E-06	7.78E-05
NONMMUT008739.2	1016	25	111	8.218319962	36.05868317	2.133431307	Up	4.03E-14	1.33E-12
NONMMUT056909.2	1493	23	102	5.145229762	22.5486713	2.131735016	Up	4.48E-13	1.33E-11
NONMMUT038737.2	1726	23	102	4.450653554	19.50473132	2.131735016	Up	4.48E-13	1.33E-11
NONMMUT034319.2	1902	21	93	3.68761461	16.13812324	2.129713019	Up	5.00E-12	1.34E-10
NONMMUT043502.2	1864	7	31	1.254263768	5.489039773	2.129713019	Up	8.17E-05	0.000735295
NONMMUT115680.1	550	7	31	4.250813932	18.60285479	2.129713019	Up	8.17E-05	0.000734976
NONMMUT042135.2	2284	14	62	2.047239635	8.959343377	2.129713019	Up	1.89E-08	3.31E-07
NONMMUT112973.1	715	7	31	3.269856871	14.3098883	2.129713019	Up	8.17E-05	0.000735189
NONMMUT092462.1	2330	7	31	1.003411014	4.391231818	2.129713019	Up	8.17E-05	0.000735082
NONMMUT007272.2	3129	35	155	3.735934264	16.34958475	2.129713019	Up	4.02E-19	1.92E-17
NONMMUT000262.2	1824	12	53	2.197319232	9.590287515	2.125829584	Up	2.18E-07	3.27E-06
NONMMUT050474.2	4129	12	53	0.970673354	4.236542608	2.125829584	Up	2.18E-07	3.27E-06
NONMMUT067316.2	4504	41	181	3.040340465	13.26358072	2.125165513	Up	4.97E-22	2.80E-20
NONMMUT042131.2	1077	34	150	10.54386796	45.96805704	2.12422748	Up	1.70E-18	7.81E-17
NONMMUT022574.2	3318	339	1493	34.12401006	148.512845	2.121728618	Up	1.35E-169	1.39E-166
NONMMUT037283.2	4526	139	612	10.257393	44.62903171	2.121318401	Up	1.42E-70	3.92E-68
NONMMUT022570.2	1214	122	537	33.56432276	145.9943977	2.120912571	Up	4.03E-62	9.30E-60
NONMMUT136776.1	2139	10	44	1.561442371	6.789260674	2.120375154	Up	2.54E-06	3.16E-05
NONMMUT016520.2	1819	40	176	7.344530473	31.93453234	2.120375154	Up	2.10E-21	1.13E-19
NONMMUT069789.2	1335	20	88	5.003633307	21.75614769	2.120375154	Up	2.14E-11	5.38E-10
NONMMUT034246.2	2018	10	44	1.655067013	7.196347166	2.120375154	Up	2.54E-06	3.16E-05
NONMMUT045774.2	1128	33	145	9.771057861	42.42672357	2.118386601	Up	7.18E-18	3.14E-16
NONMMUT031540.2	1388	13	57	3.128172048	13.55395319	2.115321927	Up	8.21E-08	1.31E-06
NONMMUT067911.2	1874	26	114	4.633834367	20.07778765	2.115321927	Up	2.52E-14	8.46E-13
NONMMUT009035.2	2528	21	92	2.774463207	12.01133693	2.114116164	Up	8.16E-12	2.14E-10
NONMMUT043245.2	1895	8	35	1.409994821	6.095922288	2.112154647	Up	3.01E-05	0.000299655
NONMMUT107194.1	1037	8	35	2.576605772	11.13960727	2.112154647	Up	3.01E-05	0.000299703
NONMMUT015339.2	2170	24	105	3.693926524	15.97019272	2.112154647	Up	2.79E-13	8.43E-12
NONMMUT059519.2	1234	8	35	2.165267574	9.361242087	2.112154647	Up	3.01E-05	0.000299847
NONMMUT022558.2	1618	8	35	1.65138454	7.139538155	2.112154647	Up	3.01E-05	0.000299607
NONMMUT054380.2	6575	8	35	0.406378736	1.75692361	2.112154647	Up	3.01E-05	0.000299751
NONMMUT032837.2	1474	8	35	1.81271383	7.837023565	2.112154647	Up	3.01E-05	0.000299799
NONMMUT062543.2	596	8	35	4.483121117	19.38216902	2.112154647	Up	3.01E-05	0.000299559
NONMMUT015196.2	3854	91	398	7.886175302	34.08410963	2.111701611	Up	3.17E-46	4.72E-44
NONMMUT045534.2	3306	51	223	5.152334751	22.2629446	2.111346189	Up	1.38E-26	1.00E-24
NONMMUT018616.2	3305	11	48	1.111624132	4.793473882	2.108402513	Up	9.49E-07	1.28E-05
NONMMUT123119.1	2135	11	48	1.720804569	7.420342473	2.108402513	Up	9.49E-07	1.28E-05
NONMMUT023835.2	2922	39	170	4.457805752	19.2021254	2.106860348	Up	1.43E-20	7.44E-19
NONMMUT019629.2	353	95	414	89.88467339	387.0848978	2.10650298	Up	7.14E-48	1.13E-45
NONMMUT043923.2	1077	14	61	4.341592688	18.69367653	2.106254046	Up	3.10E-08	5.28E-07
NONMMUT014746.2	3312	20	87	2.016863063	8.66980873	2.103887032	Up	3.48E-11	8.57E-10
NONMMUT124375.1	4743	23	100	1.619613754	6.958689639	2.103165864	Up	1.19E-12	3.39E-11
NONMMUT000350.2	1181	23	100	6.50451146	27.94671038	2.103165864	Up	1.19E-12	3.39E-11
NONMMUT030406.2	3157	26	113	2.750651126	11.81365961	2.102610875	Up	4.09E-14	1.35E-12
NONMMUT057706.2	2729	55	239	6.731252759	28.90513201	2.102378725	Up	3.07E-28	2.44E-26
NONMMUT034316.2	2903	9	39	1.035457358	4.434025261	2.098348848	Up	1.12E-05	0.000122551
NONMMUT042133.2	1757	27	117	5.132497511	21.97833011	2.098348848	Up	1.57E-14	5.36E-13
NONMMUT104477.1	4386	9	39	0.685347175	2.934786898	2.098348848	Up	1.12E-05	0.000122594
NONMMUT000242.2	1824	48	208	8.789276927	37.63735478	2.098348848	Up	1.02E-24	6.71E-23
NONMMUT023856.2	2882	78	338	9.039353509	38.70823024	2.098348848	Up	3.39E-39	4.09E-37
NONMMUT005550.2	1222	21	91	5.73964238	24.57823986	2.098348848	Up	1.33E-11	3.40E-10
NONMMUT134922.1	2118	9	39	1.419231685	6.077419893	2.098348848	Up	1.12E-05	0.000122572
NONMMUT009440.2	3991	9	39	0.753177827	3.225250647	2.098348848	Up	1.12E-05	0.000122637
NONMMUT032213.2	1404	21	91	4.995614664	21.39217173	2.098348848	Up	1.33E-11	3.40E-10
NONMMUT020615.2	1774	12	52	2.259250439	9.674539897	2.098348848	Up	3.56E-07	5.17E-06
NONMMUT061386.2	2237	9	39	1.343733889	5.754123976	2.098348848	Up	1.12E-05	0.000122616
NONMMUT031110.2	1500	18	78	4.007910279	17.16263378	2.098348848	Up	3.91E-10	8.43E-09
NONMMUT014025.2	3912	97	420	8.281511952	35.43488569	2.097204306	Up	2.81E-48	4.53E-46
NONMMUT045530.2	2351	64	277	9.092097613	38.88729474	2.096613797	Up	2.24E-32	2.13E-30
NONMMUT070773.2	2765	37	160	4.469339371	19.09877177	2.09534636	Up	2.55E-19	1.23E-17
NONMMUT068550.2	1550	62	268	13.35970093	57.06682199	2.094764511	Up	2.43E-31	2.20E-29
NONMMUT068450.2	1717	19	82	3.695898626	15.7624655	2.092496122	Up	1.49E-10	3.39E-09
NONMMUT074384.2	1361	16	69	3.926436717	16.73291317	2.091396087	Up	4.43E-09	8.36E-08
NONMMUT112923.1	3884	16	69	1.375870333	5.863412673	2.091396087	Up	4.43E-09	8.35E-08
NONMMUT005549.2	2472	45	194	6.079960981	25.90203318	2.090931376	Up	4.68E-23	2.80E-21
NONMMUT131716.1	2604	55	237	7.054373571	30.03917202	2.090255166	Up	8.04E-28	6.27E-26
NONMMUT039651.2	1727	13	56	2.514130169	10.70227931	2.089786834	Up	1.34E-07	2.08E-06
NONMMUT129775.1	8387	137	590	5.455702359	23.21806167	2.089410692	Up	7.98E-67	2.04E-64
NONMMUT026638.2	1754	96	413	18.28009249	77.71432057	2.087907101	Up	3.06E-47	4.72E-45
NONMMUT063621.2	2241	542	2331	80.77820062	343.3056957	2.087455878	Up	2.82E-258	5.14E-255
NONMMUT073404.2	2182	10	43	1.530671509	6.504206201	2.08720829	Up	4.15E-06	4.96E-05
NONMMUT116404.1	2858	20	86	2.337246489	9.931545089	2.08720829	Up	5.66E-11	1.36E-09
NONMMUT024771.2	2245	20	86	2.975434506	12.64336564	2.08720829	Up	5.66E-11	1.36E-09
NONMMUT062675.2	1244	37	159	9.933861222	42.18493029	2.08630122	Up	4.13E-19	1.97E-17
NONMMUT048823.2	1878	166	713	29.52223581	125.3067695	2.085590466	Up	3.30E-80	1.08E-77
NONMMUT024939.2	5027	17	73	1.129475412	4.79285805	2.085233348	Up	1.68E-09	3.35E-08
NONMMUT065427.2	475	31	133	21.79740678	92.41418188	2.083957756	Up	3.38E-16	1.31E-14
NONMMUT037713.2	3034	21	90	2.311747854	9.790559809	2.082407304	Up	2.15E-11	5.41E-10
NONMMUT043012.2	995	14	60	4.699392287	19.90255173	2.082407304	Up	5.04E-08	8.34E-07
NONMMUT067545.2	6534	71	304	3.629242294	15.35589187	2.081052024	Up	4.67E-35	4.94E-33
NONMMUT025941.2	3906	69	295	5.900021532	24.92702039	2.078918318	Up	5.05E-34	5.10E-32
NONMMUT127328.1	5134	11	47	0.715605328	3.021499908	2.078028864	Up	1.55E-06	2.01E-05
NONMMUT121847.1	1149	77	329	22.38244064	94.50536441	2.078028864	Up	9.66E-38	1.12E-35
NONMMUT067264.2	2398	26	111	3.62127006	15.27757385	2.076847779	Up	1.08E-13	3.42E-12
NONMMUT129777.1	3409	34	145	3.331107595	14.03852866	2.075317879	Up	1.91E-17	8.07E-16
NONMMUT037703.2	3605	27	115	2.501469661	10.5286615	2.073474179	Up	4.11E-14	1.35E-12
NONMMUT068821.2	1745	31	132	5.93339153	24.96658209	2.07306944	Up	5.46E-16	2.10E-14
NONMMUT114507.1	5675	35	149	2.059865782	8.665647011	2.072757134	Up	7.32E-18	3.20E-16
NONMMUT120181.1	756	8	34	3.534312415	14.84354773	2.070334472	Up	4.93E-05	0.000466589
NONMMUT032054.2	2093	40	170	6.383039145	26.80774507	2.070334472	Up	3.79E-20	1.91E-18
NONMMUT051096.2	365	12	51	10.98057611	46.1166661	2.070334472	Up	5.80E-07	8.07E-06
NONMMUT055323.2	1899	40	170	7.035124239	29.54639833	2.070334472	Up	3.79E-20	1.92E-18
NONMMUT069230.2	2751	8	34	0.971261427	4.079142888	2.070334472	Up	4.93E-05	0.00046666
NONMMUT031681.2	3086	16	68	1.731652745	7.272664994	2.070334472	Up	7.19E-09	1.33E-07
NONMMUT080968.1	2680	12	51	1.49548891	6.2808146	2.070334472	Up	5.80E-07	8.06E-06
NONMMUT102752.1	1168	12	51	3.431430033	14.41145816	2.070334472	Up	5.80E-07	8.06E-06
NONMMUT057238.2	2530	8	34	1.05610284	4.435463275	2.070334472	Up	4.93E-05	0.000466731
NONMMUT033182.2	1902	37	157	6.497225741	27.24392849	2.068039014	Up	1.08E-18	5.01E-17
NONMMUT077495.1	2741	67	284	8.1639909	34.19714866	2.06652956	Up	1.42E-32	1.37E-30
NONMMUT031127.2	2292	21	89	3.06014092	12.81610288	2.066287639	Up	3.49E-11	8.58E-10
NONMMUT062539.2	3559	21	89	1.970734192	8.253584662	2.066287639	Up	3.49E-11	8.58E-10
NONMMUT051524.2	1263	17	72	4.495544652	18.81523893	2.065333791	Up	2.72E-09	5.28E-08
NONMMUT129773.1	7838	115	487	4.900375118	20.50710211	2.065159542	Up	1.18E-54	2.28E-52
NONMMUT005533.2	3214	30	127	3.117540665	13.04182716	2.064665722	Up	2.31E-15	8.45E-14
NONMMUT033178.2	1098	13	55	3.954374137	16.53259174	2.063791626	Up	2.18E-07	3.27E-06
NONMMUT067315.2	1561	26	110	5.562976044	23.25789331	2.063791626	Up	1.74E-13	5.40E-12
NONMMUT008469.2	1583	13	55	2.74283184	11.46733148	2.063791626	Up	2.18E-07	3.27E-06
NONMMUT111328.1	3836	13	55	1.131882899	4.732217343	2.063791626	Up	2.18E-07	3.27E-06
NONMMUT050512.2	1318	339	1434	85.90551243	359.0991134	2.063559476	Up	2.57E-157	2.34E-154
NONMMUT127485.1	812	9	38	3.701887573	15.44572005	2.060874143	Up	1.82E-05	0.000190817
NONMMUT136369.1	1758	9	38	1.709859334	7.134200616	2.060874143	Up	1.82E-05	0.000190881
NONMMUT022564.2	3371	63	266	6.241924938	26.04374749	2.060874143	Up	1.66E-30	1.45E-28
NONMMUT020556.2	2153	9	38	1.396160106	5.825324981	2.060874143	Up	1.82E-05	0.000190849
NONMMUT045535.2	1277	23	97	6.015527044	25.07040956	2.059222517	Up	5.06E-12	1.36E-10
NONMMUT129783.1	1527	19	80	4.155768135	17.29145512	2.056872212	Up	3.91E-10	8.43E-09
NONMMUT030394.2	3848	57	240	4.947394445	20.5852796	2.056872212	Up	1.31E-27	1.01E-25
NONMMUT133392.1	3025	19	80	2.097804278	8.72861222	2.056872212	Up	3.91E-10	8.43E-09
NONMMUT065712.2	3611	57	240	5.272105739	21.93634891	2.056872212	Up	1.31E-27	1.01E-25
NONMMUT054738.2	996	34	143	11.4013512	47.38679005	2.055280126	Up	4.97E-17	2.04E-15
NONMMUT031124.2	1181	10	42	2.828048461	11.73761836	2.053260958	Up	6.77E-06	7.74E-05
NONMMUT035392.2	3414	60	252	5.869815874	24.36226236	2.053260958	Up	7.51E-29	6.13E-27
NONMMUT034439.2	2391	10	42	1.39687379	5.797627471	2.053260958	Up	6.77E-06	7.74E-05
NONMMUT034306.2	3843	20	84	1.738186434	7.214221849	2.053260958	Up	1.49E-10	3.38E-09
NONMMUT105712.1	3077	85	356	9.226312797	38.18590551	2.049214125	Up	5.22E-40	6.52E-38
NONMMUT057890.2	1332	16	67	4.011922201	16.60164679	2.048960821	Up	1.17E-08	2.10E-07
NONMMUT117020.1	1121	16	67	4.767065452	19.72648842	2.048960821	Up	1.17E-08	2.10E-07
NONMMUT000606.2	3631	11	46	1.011819817	4.181308147	2.047001968	Up	2.52E-06	3.14E-05
NONMMUT079053.1	616	11	46	5.964152201	24.64663942	2.047001968	Up	2.52E-06	3.14E-05
NONMMUT070774.2	1589	39	163	8.197425051	33.85667456	2.046197566	Up	4.14E-19	1.97E-17
NONMMUT016491.2	1262	17	71	4.49910689	18.56861816	2.045155909	Up	4.41E-09	8.33E-08
NONMMUT045536.2	1220	23	96	6.296580356	25.97119865	2.044272175	Up	8.18E-12	2.15E-10
NONMMUT048192.2	2961	23	96	2.594335709	10.70073028	2.044272175	Up	8.18E-12	2.14E-10
NONMMUT135643.1	2863	1025	4276	119.5746896	492.9432685	2.043509574	Up	0	0
NONMMUT032909.2	2122	30	125	4.721854711	19.44219189	2.04176532	Up	6.00E-15	2.13E-13
NONMMUT025446.2	4198	12	50	0.95471898	3.931046326	2.04176532	Up	9.42E-07	1.27E-05
NONMMUT046110.2	1841	36	150	6.531086821	26.89168791	2.04176532	Up	1.18E-17	5.07E-16
NONMMUT055986.2	4012	12	50	0.998980628	4.11329324	2.04176532	Up	9.42E-07	1.27E-05
NONMMUT019679.2	3280	12	50	1.221923866	5.031259902	2.04176532	Up	9.42E-07	1.27E-05
NONMMUT031678.2	2987	18	75	2.012676739	8.287177341	2.04176532	Up	1.67E-09	3.33E-08
NONMMUT068226.2	2046	31	129	5.060492776	20.80964506	2.039902576	Up	2.30E-15	8.43E-14
NONMMUT043126.2	2018	44	183	7.282294858	29.93026208	2.03913985	Up	3.46E-21	1.85E-19
NONMMUT063323.2	2658	19	79	2.38745596	9.809631797	2.038724865	Up	6.32E-10	1.33E-08
NONMMUT053655.2	2005	19	79	3.16501643	13.00448943	2.038724865	Up	6.32E-10	1.33E-08
NONMMUT014081.2	2686	13	54	1.61649397	6.635418867	2.037319415	Up	3.53E-07	5.13E-06
NONMMUT020555.2	2676	13	54	1.622534679	6.660214902	2.037319415	Up	3.53E-07	5.13E-06
NONMMUT043025.2	746	20	83	8.954223143	36.72145297	2.035982967	Up	2.40E-10	5.32E-09
NONMMUT131739.1	1498	27	112	6.019891941	24.67668408	2.03533905	Up	1.73E-13	5.38E-12
NONMMUT011023.2	2570	124	514	16.11481435	66.01012991	2.034299869	Up	1.65E-56	3.33E-54
NONMMUT046043.2	2714	28	116	3.445759267	14.10680742	2.033497704	Up	6.61E-14	2.14E-12
NONMMUT051189.2	2064	35	145	5.663632904	23.18669777	2.033497704	Up	4.94E-17	2.03E-15
NONMMUT034045.2	3362	21	87	2.086211478	8.540870468	2.033497704	Up	9.11E-11	2.13E-09
NONMMUT000773.2	3931	21	87	1.784238867	7.304606083	2.033497704	Up	9.11E-11	2.13E-09
NONMMUT053687.2	5312	21	87	1.320377069	5.405573515	2.033497704	Up	9.11E-11	2.13E-09
NONMMUT058616.2	4839	56	232	3.865174892	15.82387905	2.033497704	Up	2.27E-26	1.64E-24
NONMMUT003153.2	3019	49	203	5.420878979	22.19287243	2.033497704	Up	2.91E-23	1.76E-21
NONMMUT066646.2	1484	21	87	4.726309291	19.34933053	2.033497704	Up	9.11E-11	2.13E-09
NONMMUT014182.2	1668	43	178	8.610119004	35.22123239	2.032340307	Up	1.45E-20	7.50E-19
NONMMUT016543.2	1937	36	149	6.20739847	25.38851151	2.03211515	Up	1.90E-17	8.03E-16
NONMMUT122981.1	597	29	120	16.22409242	66.34183911	2.031781231	Up	2.53E-14	8.49E-13
NONMMUT051283.2	2271	29	120	4.264985986	17.43992864	2.031781231	Up	2.53E-14	8.48E-13
NONMMUT023336.2	3562	51	211	4.782037812	19.55100704	2.031545477	Up	4.31E-24	2.72E-22
NONMMUT038411.2	941	15	62	5.32400409	21.74616395	2.030177345	Up	4.99E-08	8.27E-07
NONMMUT003922.2	1892	15	62	2.647932267	10.81561325	2.030177345	Up	4.99E-08	8.27E-07
NONMMUT017108.2	2313	258	1066	37.25467834	152.1115402	2.029636098	Up	5.78E-115	3.26E-112
NONMMUT005540.2	1864	93	384	16.66379005	67.99326686	2.02867532	Up	1.73E-42	2.36E-40
NONMMUT019454.2	1959	8	33	1.363930672	5.559811861	2.02726575	Up	8.04E-05	0.000724859
NONMMUT081236.1	4834	8	33	0.552738971	2.253138485	2.02726575	Up	8.04E-05	0.000724753
NONMMUT003143.2	885	8	33	3.019141453	12.30697337	2.02726575	Up	8.04E-05	0.000724964
NONMMUT050190.2	2206	33	136	4.99626168	20.34763751	2.025940352	Up	5.41E-16	2.08E-14
NONMMUT051188.2	3710	68	280	6.121695844	24.90948299	2.024691806	Up	2.45E-31	2.21E-29
NONMMUT012972.2	954	43	177	15.05417033	61.23581234	2.024212426	Up	2.33E-20	1.19E-18
NONMMUT053025.2	3358	124	510	12.33325577	50.12681098	2.023028757	Up	1.09E-55	2.16E-53
NONMMUT037175.2	2331	9	37	1.289546422	5.2388992	2.022399995	Up	2.97E-05	0.00029619
NONMMUT052795.2	3104	9	37	0.968406156	3.934237769	2.022399995	Up	2.97E-05	0.000296381
NONMMUT029407.2	393	18	74	15.29736748	62.14694165	2.022399995	Up	2.69E-09	5.23E-08
NONMMUT073963.2	3707	9	37	0.810880148	3.294274085	2.022399995	Up	2.97E-05	0.000296285
NONMMUT036926.2	1386	9	37	2.168782618	8.810875927	2.022399995	Up	2.97E-05	0.000296429
NONMMUT039110.2	1561	9	37	1.925645554	7.823109567	2.022399995	Up	2.97E-05	0.000296238
NONMMUT073100.2	3400	9	37	0.884097856	3.591727657	2.022399995	Up	2.97E-05	0.000296142
NONMMUT097564.1	493	9	37	6.097226591	24.77053557	2.022399995	Up	2.97E-05	0.000296333
NONMMUT035521.2	2280	28	115	4.101662566	16.64729154	2.021006759	Up	1.06E-13	3.38E-12
NONMMUT010769.2	3222	28	115	2.902480028	11.7802063	2.021006759	Up	1.06E-13	3.38E-12
NONMMUT131717.1	2584	48	197	6.204195478	25.16253017	2.019960949	Up	1.95E-22	1.12E-20
NONMMUT076782.1	429	10	41	7.785373502	31.54330217	2.01849554	Up	1.10E-05	0.000120937
NONMMUT046599.2	3161	10	41	1.056603996	4.280948001	2.01849554	Up	1.10E-05	0.000120916
NONMMUT031400.2	4567	51	209	3.729717251	15.10413527	2.017805421	Up	1.11E-23	6.83E-22
NONMMUT115325.1	1213	21	86	5.78222835	23.40012849	2.016818962	Up	1.47E-10	3.35E-09
NONMMUT070183.2	2182	11	45	1.68373866	6.80672742	2.015293108	Up	4.09E-06	4.90E-05
NONMMUT024019.2	1394	11	45	2.635522063	10.65443273	2.015293108	Up	4.09E-06	4.90E-05
NONMMUT037328.2	2362	34	139	4.807682384	19.42296371	2.014349862	Up	3.33E-16	1.29E-14
NONMMUT072751.2	2213	12	49	1.811075589	7.307944794	2.012618974	Up	1.53E-06	1.98E-05
NONMMUT056251.2	1511	12	49	2.652488603	10.70316468	2.012618974	Up	1.53E-06	1.98E-05
NONMMUT010771.2	1131	12	49	3.543687249	14.2992766	2.012618974	Up	1.53E-06	1.98E-05
NONMMUT079390.1	604	12	49	6.635613045	26.77563217	2.012618974	Up	1.53E-06	1.98E-05
NONMMUT098519.1	626	12	49	6.402412586	25.83463551	2.012618974	Up	1.53E-06	1.98E-05
NONMMUT014037.2	2674	24	98	2.997689064	12.0960971	2.012618974	Up	8.07E-12	2.12E-10
NONMMUT070332.2	3134	49	200	5.22196351	21.06258134	2.012017976	Up	1.20E-22	7.00E-21
NONMMUT005797.2	4028	88	359	7.296758204	29.41613287	2.011280046	Up	2.11E-39	2.58E-37
NONMMUT020698.2	1851	13	53	2.345706538	9.450396773	2.010352367	Up	5.71E-07	7.95E-06
NONMMUT005545.2	3070	13	53	1.414300587	5.69794281	2.010352367	Up	5.71E-07	7.95E-06
NONMMUT011182.2	4083	40	163	3.272030598	13.17615868	2.00967169	Up	1.06E-18	4.92E-17
NONMMUT131731.1	1710	54	220	10.54713231	42.46265667	2.009343842	Up	1.01E-24	6.66E-23
NONMMUT050391.2	2313	28	114	4.043143386	16.26708779	2.008406723	Up	1.71E-13	5.31E-12
NONMMUT036933.2	2547	14	57	1.835844258	7.386292511	2.008406723	Up	2.14E-07	3.22E-06
NONMMUT030753.2	2245	29	118	4.314380033	17.34787379	2.007533685	Up	6.52E-14	2.11E-12
NONMMUT000409.2	3310	74	301	7.466902332	30.01366934	2.007037942	Up	3.31E-33	3.26E-31
NONMMUT048445.2	1182	15	61	4.238483798	17.03307075	2.006718373	Up	8.06E-08	1.29E-06
NONMMUT101361.1	817	15	61	6.13205367	24.64270456	2.006718373	Up	8.06E-08	1.29E-06
NONMMUT002356.2	2408	111	451	15.39583475	61.81596468	2.005439387	Up	6.72E-49	1.10E-46
NONMMUT112954.1	2690	16	65	1.986572629	7.97520157	2.005239444	Up	3.04E-08	5.19E-07
NONMMUT132027.1	7349	48	195	2.181472461	8.75763732	2.005239444	Up	5.01E-22	2.82E-20
NONMMUT047664.2	4096	112	455	9.132608057	36.6633412	2.005239444	Up	2.60E-49	4.35E-47
NONMMUT064904.2	1368	16	65	3.906345301	15.68223116	2.005239444	Up	3.04E-08	5.18E-07
NONMMUT035516.2	1679	16	65	3.182775683	12.77742241	2.005239444	Up	3.04E-08	5.18E-07
NONMMUT122885.1	2876	17	69	1.974225624	7.918461342	2.003933246	Up	1.15E-08	2.06E-07
NONMMUT005537.2	3372	37	150	3.664805267	14.6819684	2.002236955	Up	3.00E-17	1.26E-15
NONMMUT129793.1	1522	19	77	4.169420461	16.69770041	2.001730658	Up	1.64E-09	3.28E-08
NONMMUT075074.1	2817	20	81	2.371263921	9.490274269	2.000793539	Up	6.22E-10	1.31E-08
NONMMUT070955.2	730	41	166	18.75848418	75.05261346	2.000359057	Up	6.49E-19	3.05E-17
NONMMUT004553.2	1976	42	170	7.099031364	28.39504576	1.999945144	Up	2.49E-19	1.20E-17
NONMMUT009191.2	3221	85	344	8.813835603	35.24912246	1.999745449	Up	1.50E-37	1.72E-35
NONMMUT065719.2	2479	23	93	3.098760805	12.38189206	1.998468486	Up	3.41E-11	8.39E-10
NONMMUT030309.2	1119	116	469	34.62299615	138.3322204	1.998334748	Up	1.48E-50	2.58E-48
NONMMUT005932.2	1801	73	295	13.53773137	54.06160001	1.997618216	Up	2.19E-32	2.08E-30
NONMMUT015334.2	2622	171	691	21.78212108	86.98131154	1.997561016	Up	1.22E-73	3.51E-71
NONMMUT007459.2	2904	27	109	3.105302386	12.38826474	1.996168453	Up	7.17E-13	2.08E-11
NONMMUT009427.2	3270	54	218	5.515472861	22.00337664	1.996168453	Up	2.59E-24	1.66E-22
NONMMUT007060.2	2478	30	121	4.043493017	16.11627466	1.994844272	Up	3.99E-14	1.32E-12
NONMMUT055319.2	2399	30	121	4.17664681	16.64698983	1.994844272	Up	3.99E-14	1.32E-12
NONMMUT025350.2	1206	33	133	9.139098895	36.39862056	1.993759947	Up	2.23E-15	8.20E-14
NONMMUT011534.2	3741	135	544	12.05265721	47.99453445	1.993518875	Up	3.43E-58	7.27E-56
NONMMUT057406.2	2613	78	314	9.969926067	39.66165479	1.992090161	Up	2.99E-34	3.05E-32
NONMMUT051275.2	2903	39	157	4.486981883	17.849794	1.992090161	Up	7.06E-18	3.10E-16
NONMMUT018498.2	1879	89	358	15.81976294	62.88351918	1.990953977	Up	8.48E-39	9.99E-37
NONMMUT131714.1	3455	45	181	4.350119695	17.29064184	1.990864421	Up	2.26E-20	1.16E-18
NONMMUT041714.2	1144	119	477	34.74222925	137.6172726	1.985899323	Up	5.54E-51	9.77E-49
NONMMUT120351.1	3656	122	488	11.14526473	44.05490071	1.982871631	Up	5.10E-52	9.23E-50
NONMMUT016466.2	2327	9	36	1.291763089	5.106069353	1.982871631	Up	4.80E-05	0.000455199
NONMMUT019212.2	2938	16	64	1.818883721	7.189666975	1.982871631	Up	4.88E-08	8.10E-07
NONMMUT027164.2	2366	14	56	1.97628712	7.811849694	1.982871631	Up	3.45E-07	5.03E-06
NONMMUT134909.1	5463	11	44	0.672509199	2.658288226	1.982871631	Up	6.60E-06	7.57E-05
NONMMUT058205.2	2230	23	92	3.444765935	13.61643935	1.982871631	Up	5.46E-11	1.31E-09
NONMMUT112505.1	2520	16	64	2.120587449	8.382238719	1.982871631	Up	4.88E-08	8.10E-07
NONMMUT045529.2	2358	127	508	17.98857101	71.10505937	1.982871631	Up	4.41E-54	8.46E-52
NONMMUT106199.1	947	9	36	3.174163368	12.546804	1.982871631	Up	4.80E-05	0.000455338
NONMMUT074074.2	2291	18	72	2.624122836	10.3726088	1.982871631	Up	6.96E-09	1.29E-07
NONMMUT010768.2	3644	23	92	2.10807575	8.332782591	1.982871631	Up	5.46E-11	1.31E-09
NONMMUT038917.2	1211	10	40	2.757989457	10.90175556	1.982871631	Up	1.78E-05	0.000186324
NONMMUT055789.2	778	12	48	5.151555628	20.36302208	1.982871631	Up	2.46E-06	3.07E-05
NONMMUT101339.1	455	13	52	9.542643521	37.72007424	1.982871631	Up	9.20E-07	1.24E-05
NONMMUT030395.2	1754	40	160	7.616705205	30.10724283	1.982871631	Up	4.32E-18	1.93E-16
NONMMUT024360.2	1633	14	56	2.863377419	11.31833213	1.982871631	Up	3.45E-07	5.03E-06
NONMMUT031132.2	2928	86	344	9.809889685	38.77644244	1.982871631	Up	3.74E-37	4.25E-35
NONMMUT057506.2	2600	15	60	1.926879942	7.616553452	1.982871631	Up	1.30E-07	2.02E-06
NONMMUT040169.2	2393	9	36	1.256135691	4.965241699	1.982871631	Up	4.80E-05	0.000455129
NONMMUT032898.2	3170	93	372	9.798518821	38.73149579	1.982871631	Up	4.79E-40	6.00E-38
NONMMUT049580.2	1730	10	40	1.93059262	7.631228892	1.982871631	Up	1.78E-05	0.000186387
NONMMUT112605.1	511	11	44	7.189662927	28.41923401	1.982871631	Up	6.60E-06	7.57E-05
NONMMUT060372.2	851	16	64	6.279530402	24.82167047	1.982871631	Up	4.88E-08	8.10E-07
NONMMUT022551.2	3281	14	56	1.425143348	5.633293623	1.982871631	Up	3.45E-07	5.03E-06
NONMMUT008435.2	1344	9	36	2.236557075	8.840642399	1.982871631	Up	4.80E-05	0.000455268
NONMMUT089545.1	1742	10	40	1.917293474	7.578660151	1.982871631	Up	1.78E-05	0.000186355
NONMMUT045159.2	3046	19	76	2.083341412	8.235012924	1.982871631	Up	2.63E-09	5.12E-08
NONMMUT069361.2	3719	15	60	1.347106171	5.324828979	1.982871631	Up	1.30E-07	2.02E-06
NONMMUT122764.1	900	14	56	5.19543925	20.53648486	1.982871631	Up	3.45E-07	5.03E-06
NONMMUT131733.1	1968	40	159	6.78846592	26.66567748	1.973826491	Up	6.90E-18	3.03E-16
NONMMUT065662.2	4006	61	242	5.085757343	19.93815706	1.97099753	Up	2.10E-26	1.52E-24
NONMMUT118227.1	2956	88	349	9.942943858	38.96741431	1.970523238	Up	2.25E-37	2.56E-35
NONMMUT031589.2	6562	29	115	1.476041325	5.784185416	1.970380686	Up	2.67E-13	8.09E-12
NONMMUT120086.1	1247	24	95	6.428083848	25.14419544	1.967764738	Up	3.32E-11	8.19E-10
NONMMUT132856.1	958	94	372	32.77170896	128.1616301	1.96744159	Up	1.19E-39	1.46E-37
NONMMUT064230.2	3798	115	455	10.11299109	39.54003306	1.967104315	Up	4.03E-48	6.44E-46
NONMMUT003388.2	3626	20	79	1.842209174	7.190844268	1.964724284	Up	1.60E-09	3.19E-08
NONMMUT003390.2	2076	20	79	3.217654367	12.55973088	1.964724284	Up	1.60E-09	3.19E-08
NONMMUT022572.2	1753	97	383	18.48104664	72.11032446	1.96415937	Up	1.09E-40	1.39E-38
NONMMUT042289.2	3122	19	75	2.032625862	7.928827264	1.963762808	Up	4.22E-09	7.99E-08
NONMMUT032051.2	1531	19	75	4.144910478	16.16838584	1.963762808	Up	4.22E-09	7.98E-08
NONMMUT032890.2	2689	75	296	9.315522218	36.33134707	1.963506306	Up	8.50E-32	7.82E-30
NONMMUT061785.2	2266	54	213	7.959221648	31.02417845	1.962693749	Up	2.67E-23	1.62E-21
NONMMUT053023.2	4088	119	469	9.722385094	37.86539987	1.96149798	Up	2.27E-49	3.82E-47
NONMMUT074147.2	3772	17	67	1.50526853	5.862511538	1.96149798	Up	2.95E-08	5.05E-07
NONMMUT057211.2	2348	16	63	2.275928608	8.855703119	1.960151554	Up	7.82E-08	1.25E-06
NONMMUT065714.2	2305	45	177	6.520461408	25.34445335	1.958624084	Up	1.46E-19	7.15E-18
NONMMUT031113.2	876	15	59	5.719050056	22.22943873	1.958624084	Up	2.08E-07	3.13E-06
NONMMUT073402.2	1389	14	55	3.366375324	13.06896021	1.956876422	Up	5.53E-07	7.73E-06
NONMMUT072747.2	2997	54	212	6.017883302	23.34692616	1.955904583	Up	4.25E-23	2.54E-21
NONMMUT005931.2	2575	94	369	12.19234842	47.29657852	1.955759785	Up	4.76E-39	5.69E-37
NONMMUT134834.1	1713	13	51	2.534677643	9.826376607	1.954857254	Up	1.48E-06	1.93E-05
NONMMUT038989.2	2479	13	51	1.751473498	6.790069838	1.954857254	Up	1.48E-06	1.93E-05
NONMMUT053146.2	1903	39	153	6.84482838	26.5358641	1.954857254	Up	4.57E-17	1.88E-15
NONMMUT041957.2	3345	38	149	3.794234943	14.70180771	1.954112638	Up	1.19E-16	4.79E-15
NONMMUT004550.2	1219	62	243	16.98731455	65.79352571	1.953487824	Up	3.26E-26	2.33E-24
NONMMUT066582.2	3096	37	145	3.991512713	15.45779851	1.953327355	Up	3.11E-16	1.21E-14
NONMMUT112965.1	3752	35	137	3.115601896	12.05142297	1.951620697	Up	2.12E-15	7.81E-14
NONMMUT026037.2	2546	34	133	4.460230083	17.24145184	1.950691225	Up	5.54E-15	1.97E-13
NONMMUT113292.1	2251	11	43	1.632126946	6.304832489	1.949704767	Up	1.06E-05	0.000117063
NONMMUT103010.1	1707	33	129	6.456797462	24.94231622	1.949704767	Up	1.45E-14	4.97E-13
NONMMUT045155.2	1602	11	43	2.293331932	8.859037411	1.949704767	Up	1.06E-05	0.000117084
NONMMUT003514.2	1656	11	43	2.218549369	8.570155756	1.949704767	Up	1.06E-05	0.000117042
NONMMUT049512.2	2719	22	86	2.702403645	10.43926291	1.949704767	Up	3.67E-10	7.95E-09
NONMMUT005924.2	2528	126	492	16.64677924	64.23454098	1.948106212	Up	2.95E-51	5.23E-49
NONMMUT021877.2	2193	10	39	1.522993722	5.869573795	1.946345755	Up	2.86E-05	0.000286688
NONMMUT092344.1	4275	20	78	1.56253812	6.021976764	1.946345755	Up	2.55E-09	4.96E-08
NONMMUT067312.2	2112	20	78	3.162807985	12.18937058	1.946345755	Up	2.55E-09	4.97E-08
NONMMUT062737.2	3832	20	78	1.743176009	6.718149965	1.946345755	Up	2.55E-09	4.96E-08
NONMMUT096899.1	5468	20	78	1.221625908	4.708110949	1.946345755	Up	2.55E-09	4.97E-08
NONMMUT005920.2	2056	58	226	9.421968068	36.27988658	1.945069598	Up	2.35E-24	1.51E-22
NONMMUT052208.2	3801	57	222	5.008569804	19.27683352	1.944397483	Up	6.11E-24	3.80E-22
NONMMUT074361.2	1918	19	74	3.308580783	12.73396667	1.944397483	Up	6.73E-09	1.25E-07
NONMMUT027144.2	3239	9	35	0.928043442	3.566462715	1.942229646	Up	7.74E-05	0.000701333
NONMMUT026754.2	2679	9	35	1.122035352	4.311971906	1.942229646	Up	7.74E-05	0.000701231
NONMMUT046128.2	2389	27	105	3.774716671	14.50620268	1.942229646	Up	4.66E-12	1.25E-10
NONMMUT111327.1	2324	9	35	1.293430598	4.970642313	1.942229646	Up	7.74E-05	0.000701128
NONMMUT120087.1	1421	59	229	13.86738837	53.18902094	1.939432369	Up	1.44E-24	9.34E-23
NONMMUT035519.2	2944	58	225	6.580015743	25.22465902	1.938671827	Up	3.73E-24	2.36E-22
NONMMUT009374.2	1025	58	225	18.89908912	72.45014259	1.938671827	Up	3.73E-24	2.36E-22
NONMMUT005997.2	1381	41	159	9.915780922	38.00003858	1.938202581	Up	1.70E-17	7.25E-16
NONMMUT063973.2	2774	85	329	10.23408957	39.14443537	1.935424468	Up	1.57E-34	1.62E-32
NONMMUT014961.2	4064	46	178	3.780427182	14.45595857	1.935043105	Up	2.24E-19	1.09E-17
NONMMUT045546.2	3207	23	89	2.395331473	9.159497291	1.935043105	Up	2.22E-10	4.94E-09
NONMMUT007261.2	2451	38	147	5.178178655	19.7949594	1.934616462	Up	3.01E-16	1.18E-14
NONMMUT000394.2	3433	98	379	9.534304479	36.43728406	1.934215825	Up	1.68E-39	2.06E-37
NONMMUT079720.1	1006	105	406	34.86005461	133.2013556	1.93396203	Up	3.43E-42	4.60E-40
NONMMUT110372.1	816	15	58	6.139568442	23.45948245	1.93396203	Up	3.32E-07	4.87E-06
NONMMUT072824.2	2033	37	143	6.078565352	23.21556463	1.933289602	Up	7.85E-16	2.98E-14
NONMMUT121011.1	2992	14	54	1.56279924	5.956796483	1.930404211	Up	8.85E-07	1.20E-05
NONMMUT022049.2	3717	56	216	5.031902422	19.17969876	1.930404211	Up	3.99E-23	2.39E-21
NONMMUT011022.2	744	14	54	6.284805545	23.95528908	1.930404211	Up	8.85E-07	1.20E-05
NONMMUT016494.2	2616	14	54	1.78742176	6.812972124	1.930404211	Up	8.85E-07	1.20E-05
NONMMUT035518.2	2301	70	270	10.1605722	38.72823789	1.930404211	Up	1.59E-28	1.28E-26
NONMMUT038090.2	1975	81	312	13.69792121	52.13964692	1.928423847	Up	1.12E-32	1.08E-30
NONMMUT005986.2	2775	54	208	6.499313966	24.73893157	1.928423847	Up	2.69E-22	1.54E-20
NONMMUT007265.2	2404	60	231	8.335919881	31.71451749	1.927730076	Up	1.39E-24	9.04E-23
NONMMUT089699.1	5838	59	227	3.37539549	12.83341854	1.926777068	Up	3.60E-24	2.29E-22
NONMMUT069788.2	2641	189	727	23.90177467	90.85453322	1.92644076	Up	7.82E-74	2.26E-71
NONMMUT042167.2	1203	13	50	3.609229262	13.71781586	1.926288102	Up	2.36E-06	2.96E-05
NONMMUT065159.2	3473	13	50	1.250187965	4.751664981	1.926288102	Up	2.36E-06	2.96E-05
NONMMUT066797.2	1741	13	50	2.493913155	9.478766501	1.926288102	Up	2.36E-06	2.96E-05
NONMMUT070609.2	1188	13	50	3.654800339	13.8910206	1.926288102	Up	2.36E-06	2.97E-05
NONMMUT032046.2	515	13	50	8.430879228	32.04375239	1.926288102	Up	2.36E-06	2.96E-05
NONMMUT007259.2	549	13	50	7.908748274	30.0592577	1.926288102	Up	2.36E-06	2.96E-05
NONMMUT058007.2	1025	13	50	4.236002734	16.10003169	1.926288102	Up	2.36E-06	2.96E-05
NONMMUT071464.2	1961	308	1184	52.4577752	199.2758639	1.925538455	Up	4.93E-119	2.92E-116
NONMMUT000407.2	4550	198	761	14.53418013	55.20187787	1.925267654	Up	3.84E-77	1.19E-74
NONMMUT044431.2	5214	19	73	1.217080541	4.620962297	1.924768676	Up	1.07E-08	1.94E-07
NONMMUT056509.2	1314	43	165	10.92974011	41.44471627	1.92292909	Up	6.28E-18	2.76E-16
NONMMUT131715.1	1610	18	69	3.7340779	14.14502784	1.921471086	Up	2.84E-08	4.86E-07
NONMMUT058611.2	2566	18	69	2.342893772	8.875095409	1.921471086	Up	2.84E-08	4.86E-07
NONMMUT099593.1	979	18	69	6.140822695	23.26199675	1.921471086	Up	2.84E-08	4.86E-07
NONMMUT070673.2	2549	12	46	1.572346127	5.956190616	1.921471086	Up	6.33E-06	7.29E-05
NONMMUT054725.2	2235	71	272	10.61005331	40.16723789	1.920587352	Up	1.53E-28	1.23E-26
NONMMUT055312.2	2216	29	111	4.370840783	16.53232044	1.919306502	Up	1.71E-12	4.80E-11
NONMMUT073015.2	719	40	153	18.58094705	70.2333093	1.918331378	Up	1.11E-16	4.48E-15
NONMMUT029689.2	3047	34	130	3.726861106	14.08158334	1.917776602	Up	2.21E-14	7.49E-13
NONMMUT007477.2	2235	17	65	2.5404353	9.598788466	1.917776602	Up	7.51E-08	1.21E-06
NONMMUT132014.1	1916	17	65	2.963399215	11.19691661	1.917776602	Up	7.51E-08	1.21E-06
NONMMUT051277.2	4558	62	237	4.543119009	17.1614752	1.917418569	Up	5.15E-25	3.44E-23
NONMMUT033184.2	3044	118	451	12.94714775	48.90040833	1.917212204	Up	3.65E-46	5.41E-44
NONMMUT069247.2	1913	11	42	1.920500656	7.246276676	1.915757435	Up	1.70E-05	0.000179554
NONMMUT111202.1	703	11	42	5.226056551	19.71853098	1.915757435	Up	1.70E-05	0.000179523
NONMMUT010820.2	2042	22	84	3.598352356	13.57701007	1.915757435	Up	9.29E-10	1.91E-08
NONMMUT038500.2	2186	11	42	1.680657711	6.341320806	1.915757435	Up	1.70E-05	0.000179584
NONMMUT108252.1	2016	11	42	1.822379839	6.876055199	1.915757435	Up	1.70E-05	0.000179615
NONMMUT043439.2	343	199	759	193.7740878	730.3453149	1.914203085	Up	2.30E-76	6.92E-74
NONMMUT051284.2	3036	48	183	5.280514201	19.89435734	1.913608968	Up	1.31E-19	6.46E-18
NONMMUT009402.2	1170	16	61	4.567419121	17.20776891	1.913608968	Up	1.99E-07	3.01E-06
NONMMUT049506.2	1904	21	80	3.683741065	13.86767435	1.912482303	Up	2.45E-09	4.78E-08
NONMMUT047775.2	1685	42	160	8.325036188	31.34012103	1.912482303	Up	2.59E-17	1.09E-15
NONMMUT063372.2	1244	141	537	37.85606574	142.4736325	1.912098556	Up	1.86E-54	3.56E-52
NONMMUT090941.1	1137	36	137	10.57496116	39.76863588	1.910978712	Up	5.14E-15	1.84E-13
NONMMUT016338.2	1646	15	57	3.04367427	11.42945749	1.908871049	Up	5.30E-07	7.47E-06
NONMMUT112967.1	1712	15	57	2.92633636	10.98883588	1.908871049	Up	5.30E-07	7.47E-06
NONMMUT070756.2	1911	10	38	1.747736909	6.56301658	1.908871049	Up	4.58E-05	0.000436742
NONMMUT039105.2	2083	10	38	1.603420659	6.021087222	1.908871049	Up	4.58E-05	0.000436943
NONMMUT028424.2	1642	15	57	3.051088824	11.45730026	1.908871049	Up	5.30E-07	7.46E-06
NONMMUT098135.1	1013	10	38	3.297063408	12.38097205	1.908871049	Up	4.58E-05	0.000436876
NONMMUT037846.2	1653	15	57	3.030785147	11.38105688	1.908871049	Up	5.30E-07	7.46E-06
NONMMUT036948.2	1671	10	38	1.998758368	7.505640146	1.908871049	Up	4.58E-05	0.000436809
NONMMUT070775.2	979	15	57	5.117352246	19.2164321	1.908871049	Up	5.30E-07	7.46E-06
NONMMUT035055.2	2130	15	57	2.352060023	8.832341327	1.908871049	Up	5.30E-07	7.46E-06
NONMMUT015195.2	1226	15	57	4.086368555	15.34493232	1.908871049	Up	5.30E-07	7.47E-06
NONMMUT025642.2	2447	29	110	3.958227697	14.83676806	1.906250349	Up	2.71E-12	7.45E-11
NONMMUT042982.2	2959	24	91	2.708962676	10.15025654	1.90570377	Up	2.13E-10	4.75E-09
NONMMUT020782.2	2433	24	91	3.29462415	12.3446811	1.90570377	Up	2.13E-10	4.75E-09
NONMMUT010130.2	1663	24	91	4.820096547	18.06049856	1.90570377	Up	2.13E-10	4.75E-09
NONMMUT100516.1	14989	133	504	2.96357366	11.09784024	1.904869119	Up	5.79E-51	1.02E-48
NONMMUT049589.2	1773	202	765	38.05216565	142.4076407	1.903976085	Up	2.05E-76	6.19E-74
NONMMUT059261.2	3337	23	87	2.302016193	8.604856612	1.90225317	Up	5.59E-10	1.18E-08
NONMMUT017001.2	2413	18	68	2.491448578	9.30105436	1.90040947	Up	4.51E-08	7.51E-07
NONMMUT030369.2	2359	27	102	3.822720698	14.27094797	1.90040947	Up	1.86E-11	4.71E-10
NONMMUT020124.2	2666	31	117	3.883633991	14.4845934	1.89904004	Up	6.26E-13	1.83E-11
NONMMUT032895.2	5216	61	230	3.905970843	14.55361377	1.897624344	Up	5.25E-24	3.29E-22
NONMMUT050053.2	1886	13	49	2.302175399	8.575016876	1.897141757	Up	3.77E-06	4.54E-05
NONMMUT022609.2	1744	56	211	10.72453056	39.93158662	1.896615897	Up	3.92E-22	2.22E-20
NONMMUT046487.2	4584	30	113	2.185814943	8.136065315	1.896159997	Up	1.64E-12	4.60E-11
NONMMUT068166.2	4591	21	79	1.527737527	5.679372972	1.894334956	Up	3.88E-09	7.39E-08
NONMMUT039413.2	3565	25	94	2.342163557	8.702597773	1.893604292	Up	1.28E-10	2.95E-09
NONMMUT040176.2	3566	25	94	2.341506753	8.700157336	1.893604292	Up	1.28E-10	2.95E-09
NONMMUT039114.2	2579	33	124	4.273653845	15.86905023	1.892673822	Up	1.45E-13	4.54E-12
NONMMUT057709.2	3532	33	124	3.120541695	11.58728215	1.892673822	Up	1.45E-13	4.55E-12
NONMMUT076456.1	1096	672	2524	204.7837369	760.0801455	1.892050403	Up	9.90E-246	1.71E-242
NONMMUT070074.2	4583	20	75	1.457527922	5.401221627	1.889762226	Up	1.02E-08	1.85E-07
NONMMUT008486.2	2795	20	75	2.38992861	8.856457502	1.889762226	Up	1.02E-08	1.85E-07
NONMMUT040635.2	1585	12	45	2.528650018	9.370523174	1.889762226	Up	1.01E-05	0.000111661
NONMMUT127957.1	2663	12	45	1.505035779	5.577273463	1.889762226	Up	1.01E-05	0.000111641
NONMMUT061291.2	1743	28	105	5.365341739	19.88256925	1.889762226	Up	1.12E-11	2.90E-10
NONMMUT022568.2	1856	176	660	31.67170479	117.3671491	1.889762226	Up	1.61E-65	3.98E-63
NONMMUT015319.2	1508	20	75	4.429609062	16.41498589	1.889762226	Up	1.02E-08	1.85E-07
NONMMUT131743.1	759	24	90	10.5610284	39.13644066	1.889762226	Up	3.37E-10	7.34E-09
NONMMUT074516.2	2028	79	296	13.01055687	48.17307311	1.888544248	Up	2.88E-30	2.49E-28
NONMMUT033177.2	3421	90	337	8.786707715	32.51302803	1.887623315	Up	3.22E-34	3.28E-32
NONMMUT024628.2	2692	85	318	10.54582633	38.98815251	1.88636365	Up	2.37E-32	2.24E-30
NONMMUT057214.2	1825	23	86	4.209220841	15.55307171	1.885574429	Up	8.85E-10	1.83E-08
NONMMUT018432.2	1673	19	71	3.793100981	14.00693133	1.884691237	Up	2.70E-08	4.64E-07
NONMMUT052209.2	4053	174	650	14.33868716	52.9318831	1.884224043	Up	2.63E-64	6.41E-62
NONMMUT056551.2	2405	15	56	2.083113451	7.68517105	1.883335957	Up	8.41E-07	1.15E-05
NONMMUT061609.2	2989	30	112	3.352216694	12.36723745	1.883335957	Up	2.59E-12	7.13E-11
NONMMUT058675.2	3483	15	56	1.43838296	5.306585236	1.883335957	Up	8.41E-07	1.15E-05
NONMMUT010296.2	1810	26	97	4.797682654	17.68779724	1.882344755	Up	7.72E-11	1.83E-09
NONMMUT069334.2	3522	63	235	5.974312596	22.02211887	1.882108654	Up	3.05E-24	1.94E-22
NONMMUT059002.2	1235	59	220	15.95591811	58.7944477	1.881588295	Up	8.76E-23	5.17E-21
NONMMUT032052.2	1124	11	41	3.268610103	12.03921409	1.880992017	Up	2.71E-05	0.000272754
NONMMUT131713.1	748	11	41	4.911654754	18.09101154	1.880992017	Up	2.71E-05	0.00027271
NONMMUT051611.2	3464	11	41	1.060599814	3.906488635	1.880992017	Up	2.71E-05	0.000272621
NONMMUT067311.2	1530	11	41	2.401253435	8.844494531	1.880992017	Up	2.71E-05	0.000272666
NONMMUT038976.2	1924	11	41	1.909520663	7.033303863	1.880992017	Up	2.71E-05	0.000272798
NONMMUT046491.2	3502	25	93	2.384298424	8.764908741	1.878174252	Up	2.02E-10	4.53E-09
NONMMUT062154.2	5143	32	119	2.078117975	7.636793175	1.877689394	Up	5.96E-13	1.75E-11
NONMMUT052507.2	3658	39	145	3.560882561	13.08292624	1.877378502	Up	1.80E-15	6.66E-14
NONMMUT062721.2	2679	35	130	4.363470815	16.01589565	1.875956427	Up	5.27E-14	1.72E-12
NONMMUT072580.2	3081	14	52	1.517655088	5.570475098	1.875956427	Up	2.24E-06	2.82E-05
NONMMUT019211.2	3258	14	52	1.435204213	5.267843394	1.875956427	Up	2.24E-06	2.82E-05
NONMMUT000339.2	1903	14	52	2.45711788	9.018725054	1.875956427	Up	2.24E-06	2.82E-05
NONMMUT072377.2	1347	14	52	3.471340256	12.74137623	1.875956427	Up	2.24E-06	2.82E-05
NONMMUT003889.2	3721	45	167	4.039146344	14.81280798	1.874722827	Up	1.43E-17	6.14E-16
NONMMUT009395.2	2555	24	89	3.137307459	11.49687194	1.873642561	Up	5.32E-10	1.13E-08
NONMMUT000772.2	3063	17	63	1.853696668	6.788505035	1.872688713	Up	1.89E-07	2.87E-06
NONMMUT017378.2	5210	142	526	9.103059175	33.32181222	1.8720435	Up	6.37E-52	1.14E-49
NONMMUT005257.2	1396	27	100	6.459740779	23.64259667	1.871840318	Up	4.64E-11	1.13E-09
NONMMUT004419.2	1244	54	200	14.49806773	53.0628054	1.871840318	Up	1.03E-20	5.37E-19
NONMMUT009867.2	971	371	1373	127.6119734	466.6936579	1.870712164	Up	1.53E-132	1.13E-129
NONMMUT131712.1	837	10	37	3.990352727	14.59005261	1.870396901	Up	7.31E-05	0.000666267
NONMMUT107813.1	1042	10	37	3.205302526	11.71964879	1.870396901	Up	7.31E-05	0.000666169
NONMMUT021166.2	1557	20	74	4.290205822	15.68641494	1.870396901	Up	1.62E-08	2.86E-07
NONMMUT039240.2	1878	10	37	1.778447941	6.502595332	1.870396901	Up	7.31E-05	0.000666072
NONMMUT023832.2	2716	40	148	4.918888413	17.98508694	1.870396901	Up	1.08E-15	4.09E-14
NONMMUT009195.2	2434	40	148	5.488784277	20.06881518	1.870396901	Up	1.08E-15	4.08E-14
NONMMUT112927.1	2078	10	37	1.607278745	5.876744001	1.870396901	Up	7.31E-05	0.000665974
NONMMUT023284.2	3117	102	377	10.92949547	39.9195043	1.868867002	Up	1.34E-37	1.54E-35
NONMMUT094134.1	2501	13	48	1.736066694	6.334438696	1.867394413	Up	5.98E-06	6.93E-05
NONMMUT046612.2	2092	13	48	2.075479351	7.572863853	1.867394413	Up	5.98E-06	6.92E-05
NONMMUT033564.2	963	13	48	4.508725651	16.45112272	1.867394413	Up	5.98E-06	6.93E-05
NONMMUT068546.2	2584	133	491	17.19079164	62.71473256	1.867168409	Up	2.05E-48	3.35E-46
NONMMUT067910.2	3454	71	262	6.865509308	25.03568911	1.866547513	Up	1.43E-26	1.04E-24
NONMMUT067289.2	3324	16	59	1.607665575	5.858299737	1.86551468	Up	5.01E-07	7.10E-06
NONMMUT032887.2	2900	83	306	9.559096355	34.82603406	1.865220042	Up	9.65E-31	8.49E-29
NONMMUT014960.2	2129	19	70	2.980675407	10.85182972	1.864227134	Up	4.27E-08	7.14E-07
NONMMUT069826.2	3146	338	1245	35.88349423	130.6144497	1.863922221	Up	8.88E-120	5.35E-117
NONMMUT066139.2	2859	22	81	2.570071882	9.350857858	1.863290015	Up	3.68E-09	7.03E-08
NONMMUT041899.2	2316	25	92	3.605273351	13.11082028	1.862577397	Up	3.19E-10	6.97E-09
NONMMUT074495.2	2818	210	772	24.88943573	90.41841784	1.86108315	Up	8.22E-75	2.39E-72
NONMMUT037346.2	3367	71	261	7.042907381	25.58456179	1.861030508	Up	2.25E-26	1.62E-24
NONMMUT003961.2	2366	92	338	12.98702964	47.1500928	1.860189111	Up	1.13E-33	1.13E-31
NONMMUT001720.2	2558	595	2184	77.68786213	281.7946125	1.858882913	Up	6.71E-208	8.67E-205
NONMMUT069944.2	3067	15	55	1.633481529	5.918743308	1.857340748	Up	1.33E-06	1.75E-05
NONMMUT112914.1	2236	12	44	1.792446457	6.494735501	1.857340748	Up	1.60E-05	0.000170572
NONMMUT036973.2	2244	15	55	2.232570343	8.089476705	1.857340748	Up	1.33E-06	1.75E-05
NONMMUT131708.1	1887	33	121	5.840886734	21.16382014	1.857340748	Up	5.65E-13	1.66E-11
NONMMUT011535.2	1319	39	143	9.87544231	35.78259506	1.857340748	Up	4.44E-15	1.59E-13
NONMMUT064544.2	2427	12	44	1.65138454	5.98361293	1.857340748	Up	1.60E-05	0.000170601
NONMMUT025343.2	517	42	154	27.13285489	98.31295945	1.857340748	Up	3.95E-16	1.53E-14
NONMMUT103264.1	2695	12	44	1.487165224	5.388582034	1.857340748	Up	1.60E-05	0.00017066
NONMMUT054865.2	1473	39	143	8.84297923	32.04157698	1.857340748	Up	4.44E-15	1.59E-13
NONMMUT034211.2	1007	72	264	23.88029958	86.52767774	1.857340748	Up	1.36E-26	9.91E-25
NONMMUT061223.2	1109	12	44	3.613985824	13.09488601	1.857340748	Up	1.60E-05	0.00017063
NONMMUT019236.2	3743	82	300	7.316961503	26.4534317	1.854138316	Up	6.12E-30	5.24E-28
NONMMUT026637.2	2954	197	720	22.27370585	80.44565596	1.852672907	Up	1.79E-69	4.82E-67
NONMMUT048593.2	4944	49	179	3.310200979	11.94964933	1.851977564	Up	1.90E-18	8.71E-17
NONMMUT015694.2	1972	23	84	3.895450322	14.05895262	1.851627097	Up	2.20E-09	4.34E-08
NONMMUT022521.2	1328	20	73	5.03000788	18.14284444	1.850768095	Up	2.55E-08	4.40E-07
NONMMUT103799.1	1251	77	281	20.55749344	74.13607716	1.85051141	Up	4.51E-28	3.55E-26
NONMMUT047770.2	1219	17	62	4.657812055	16.78682549	1.8496051	Up	2.99E-07	4.40E-06
NONMMUT063320.2	1838	17	62	3.089158267	11.13337338	1.8496051	Up	2.99E-07	4.39E-06
NONMMUT089701.1	2316	14	51	2.018953077	7.267954719	1.84794205	Up	3.55E-06	4.29E-05
NONMMUT006546.2	3190	64	233	6.700790435	24.10714776	1.847057775	Up	1.75E-23	1.07E-21
NONMMUT054693.2	2744	33	120	4.016673931	14.43370188	1.845368107	Up	8.87E-13	2.56E-11
NONMMUT073159.2	6533	11	40	0.562363042	2.020821366	1.845368107	Up	4.30E-05	0.000413156
NONMMUT054734.2	2863	62	225	7.232810493	25.93831511	1.842456511	Up	1.17E-22	6.84E-21
NONMMUT129274.1	3220	24	87	2.489385266	8.917517551	1.840852626	Up	1.32E-09	2.66E-08
NONMMUT131710.1	1447	21	76	4.847161706	17.33507213	1.838481721	Up	1.52E-08	2.71E-07
NONMMUT032838.2	1419	21	76	4.942806898	17.67713134	1.838481721	Up	1.52E-08	2.70E-07
NONMMUT102650.1	3919	81	293	6.903137122	24.675897	1.837778482	Up	6.04E-29	4.96E-27
NONMMUT025236.2	2861	47	170	5.486769868	19.61153807	1.837673715	Up	2.01E-17	8.47E-16
NONMMUT023286.2	3477	86	311	8.260959735	29.5213552	1.837377646	Up	1.28E-30	1.12E-28
NONMMUT113889.1	2043	13	47	2.125258347	7.592942012	1.837020764	Up	9.46E-06	0.000105423
NONMMUT101371.1	1085	13	47	4.001753735	14.29712491	1.837020764	Up	9.46E-06	0.000105461
NONMMUT074510.2	3962	26	94	2.191773247	7.830580782	1.837020764	Up	3.01E-10	6.59E-09
NONMMUT100590.1	1061	13	47	4.092274083	14.6205283	1.837020764	Up	9.46E-06	0.000105442
NONMMUT042990.2	2109	26	94	4.117499101	14.7106501	1.837020764	Up	3.01E-10	6.60E-09
NONMMUT051906.2	2022	49	177	8.093785182	28.89167407	1.835767337	Up	4.66E-18	2.07E-16
NONMMUT002970.2	2798	18	65	2.148629528	7.66736677	1.835314442	Up	1.78E-07	2.70E-06
NONMMUT051389.2	1218	18	65	4.935850097	17.61354041	1.835314442	Up	1.78E-07	2.71E-06
NONMMUT038725.2	2766	18	65	2.173487136	7.756070941	1.835314442	Up	1.78E-07	2.70E-06
NONMMUT033185.2	2850	82	296	9.609609441	34.27894466	1.834772992	Up	3.65E-29	3.01E-27
NONMMUT016495.2	2765	23	83	2.778237987	9.907487853	1.834349106	Up	3.46E-09	6.64E-08
NONMMUT070010.2	2938	43	155	4.88825	17.41247471	1.832731281	Up	5.84E-16	2.24E-14
NONMMUT040210.2	2851	20	72	2.342985081	8.335197043	1.830868537	Up	4.01E-08	6.73E-07
NONMMUT063137.2	2018	20	72	3.310134026	11.77584082	1.830868537	Up	4.01E-08	6.74E-07
NONMMUT043010.2	4965	30	108	2.018081711	7.179349477	1.830868537	Up	1.58E-11	4.02E-10
NONMMUT133518.1	373	15	54	13.43133471	47.78213157	1.830868537	Up	2.10E-06	2.67E-05
NONMMUT021584.2	3402	37	133	3.63248776	12.9032147	1.8287007	Up	7.38E-14	2.38E-12
NONMMUT014743.2	3003	59	212	6.561957666	23.30027896	1.828149036	Up	3.18E-21	1.70E-19
NONMMUT025358.2	1838	140	503	25.44012691	90.32398081	1.828003203	Up	3.42E-48	5.48E-46
NONMMUT051298.2	4421	22	79	1.662030199	5.897760985	1.82722076	Up	9.09E-09	1.66E-07
NONMMUT047682.2	1079	34	122	10.52432418	37.31805306	1.826146127	Up	8.34E-13	2.41E-11
NONMMUT122526.1	4404	17	61	1.289253609	4.571546236	1.826146127	Up	4.70E-07	6.70E-06
NONMMUT042297.2	1804	34	122	6.294759307	22.32049847	1.826146127	Up	8.34E-13	2.41E-11
NONMMUT071942.2	2900	17	61	1.957887205	6.942444698	1.826146127	Up	4.70E-07	6.70E-06
NONMMUT052216.2	374	29	104	25.89781597	91.77879026	1.825330354	Up	4.12E-11	1.00E-09
NONMMUT043248.2	3733	53	190	4.741924386	16.79872044	1.824806784	Up	3.93E-19	1.88E-17
NONMMUT031134.2	1444	142	509	32.8441401	116.3405683	1.824646357	Up	1.25E-48	2.05E-46
NONMMUT078329.1	7045	12	43	0.568901388	2.01450361	1.824173885	Up	2.53E-05	0.000256564
NONMMUT073414.2	2561	12	43	1.564978633	5.541654796	1.824173885	Up	2.53E-05	0.000256605
NONMMUT134251.1	644	12	43	6.223463166	22.03754337	1.824173885	Up	2.53E-05	0.000256522
NONMMUT129803.1	2309	12	43	1.735777514	6.146460776	1.824173885	Up	2.53E-05	0.000256647
NONMMUT002577.2	1911	24	86	4.194568581	14.85314279	1.824173885	Up	2.07E-09	4.09E-08
NONMMUT111674.1	1384	19	68	4.585157472	16.2163614	1.822406958	Up	1.06E-07	1.67E-06
NONMMUT069120.2	1856	38	136	6.838208989	24.18474587	1.822406958	Up	4.43E-14	1.45E-12
NONMMUT037289.2	2287	33	118	4.819306195	17.02928581	1.821120561	Up	2.17E-12	6.04E-11
NONMMUT014026.2	2048	61	218	9.948019491	35.13234453	1.820318618	Up	1.15E-21	6.35E-20
NONMMUT018650.2	2990	14	50	1.56384459	5.519241632	1.819372898	Up	5.59E-06	6.52E-05
NONMMUT067314.2	1845	28	100	5.06872122	17.8889241	1.819372898	Up	1.08E-10	2.50E-09
NONMMUT028078.2	1299	35	125	8.999028725	31.76007021	1.819372898	Up	5.00E-13	1.47E-11
NONMMUT069498.2	1896	14	50	2.466189518	8.703867341	1.819372898	Up	5.59E-06	6.52E-05
NONMMUT002696.2	1744	14	50	2.681132641	9.462461284	1.819372898	Up	5.59E-06	6.52E-05
NONMMUT092217.1	4059	23	82	1.892542014	6.66768989	1.816861679	Up	5.42E-09	1.02E-07
NONMMUT056910.2	1336	23	82	5.749871283	20.25759975	1.816861679	Up	5.42E-09	1.02E-07
NONMMUT112969.1	7596	73	260	3.209775434	11.2971523	1.815414885	Up	1.86E-25	1.27E-23
NONMMUT129776.1	4544	61	217	4.483614419	15.76166174	1.813685525	Up	1.80E-21	9.75E-20
NONMMUT022562.2	3248	27	96	2.77641568	9.755191613	1.812946629	Up	2.82E-10	6.20E-09
NONMMUT131732.1	3397	74	263	7.275668743	25.55293519	1.812337254	Up	1.12E-25	7.80E-24
NONMMUT048354.2	1611	56	199	11.60992011	40.76975746	1.812141329	Up	8.58E-20	4.24E-18
NONMMUT105306.1	2794	11	39	1.314931194	4.607006204	1.808842231	Up	6.80E-05	0.000623502
NONMMUT063256.2	3035	11	39	1.210516559	4.241178034	1.808842231	Up	6.80E-05	0.000623594
NONMMUT047418.2	1450	11	39	2.533736383	8.877224368	1.808842231	Up	6.80E-05	0.000623779
NONMMUT022688.2	4066	11	39	0.903570525	3.165758813	1.808842231	Up	6.80E-05	0.000623687
NONMMUT016503.2	2780	33	117	3.964659449	13.89062086	1.808842231	Up	3.39E-12	9.26E-11
NONMMUT104718.1	3944	11	39	0.931520729	3.263685429	1.808842231	Up	6.80E-05	0.000623871
NONMMUT054735.2	1275	35	124	9.168422207	32.09904357	1.807784924	Up	7.81E-13	2.26E-11
NONMMUT042024.2	1588	94	333	19.77033828	69.21087299	1.807661146	Up	5.50E-32	5.08E-30
NONMMUT034431.2	4795	24	85	1.671703975	5.850741442	1.807300066	Up	3.23E-09	6.23E-08
NONMMUT053144.2	2088	50	177	7.99790525	27.9784315	1.806620991	Up	1.07E-17	4.60E-16
NONMMUT038074.2	1059	63	223	19.86924359	69.50075057	1.806491607	Up	6.52E-22	3.63E-20
NONMMUT129794.1	1061	13	46	4.092274083	14.30945323	1.805993868	Up	1.49E-05	0.000160001
NONMMUT011262.2	2143	26	92	4.052172471	14.16922994	1.805993868	Up	7.37E-10	1.53E-08
NONMMUT007262.2	1313	47	166	11.95555871	41.72765257	1.80332221	Up	1.19E-16	4.78E-15
NONMMUT033711.2	3154	215	759	22.76740409	79.4256319	1.802634856	Up	1.64E-70	4.51E-68
NONMMUT026867.2	1565	34	120	7.256067598	25.30739805	1.802299385	Up	2.03E-12	5.66E-11
NONMMUT045981.2	2117	19	67	2.997571064	10.44562755	1.801033308	Up	1.66E-07	2.53E-06
NONMMUT079347.1	1895	21	74	3.701236405	12.88852141	1.800007573	Up	3.74E-08	6.31E-07
NONMMUT005446.2	3119	42	148	4.497494702	15.6612684	1.800007573	Up	5.75E-15	2.04E-13
NONMMUT028241.2	3699	105	370	9.480728559	33.01398766	1.800007573	Up	3.63E-35	3.86E-33
NONMMUT067217.2	1647	21	74	4.258556763	14.8292338	1.800007573	Up	3.74E-08	6.31E-07
NONMMUT008220.2	715	21	74	9.809570613	34.15908821	1.800007573	Up	3.74E-08	6.31E-07
NONMMUT072212.2	726	25	88	11.50111995	40.00613934	1.798447059	Up	1.93E-09	3.83E-08
NONMMUT014594.2	1301	25	88	6.417996219	22.32471727	1.798447059	Up	1.93E-09	3.83E-08
NONMMUT007332.2	3581	27	95	2.518234607	8.755881516	1.797839737	Up	4.40E-10	9.41E-09
NONMMUT005543.2	3192	29	102	3.034393225	10.54673128	1.797315977	Up	1.01E-10	2.34E-09
NONMMUT093097.1	978	33	116	11.26968637	39.14711181	1.796458506	Up	5.29E-12	1.41E-10
NONMMUT103002.1	1562	35	123	7.483827345	25.9899039	1.796103119	Up	1.22E-12	3.46E-11
NONMMUT044638.2	1940	43	151	7.402927062	25.68950932	1.795011615	Up	3.45E-15	1.25E-13
NONMMUT076710.1	11978	45	158	1.254772378	4.353648575	1.794799282	Up	7.98E-16	3.03E-14
NONMMUT021185.2	3123	51	179	5.454248698	18.91740835	1.794262066	Up	9.95E-18	4.30E-16
NONMMUT041885.2	2340	55	193	7.850251615	27.22212623	1.793968954	Up	5.37E-19	2.53E-17
NONMMUT014027.2	3926	118	414	10.03849153	34.80411842	1.793715539	Up	5.65E-39	6.72E-37
NONMMUT011529.2	1167	16	56	4.579160559	15.83790606	1.790226553	Up	1.95E-06	2.49E-05
NONMMUT018592.2	1218	28	98	7.67798904	26.55579939	1.790226553	Up	2.62E-10	5.79E-09
NONMMUT040183.2	1816	14	49	2.574832228	8.905551668	1.790226553	Up	8.78E-06	9.83E-05
NONMMUT023283.2	2800	76	266	9.065511345	31.35481171	1.790226553	Up	1.52E-25	1.05E-23
[truncated: 3,332 more rows]
