# Supplementary material for: Alteration of long non-coding RNAs and mRNAs expression profiles by compound heterozygous ASXL3 mutations in the mouse brain
Source: Bioengineered. 2021 Sep 24;12(1):6935–51. doi: 10.1080/21655979.2021.1974811 (PMC8806560; doi:10.1080/21655979.2021.1974811)
Supplement: Supplemental Material [file KBIE_A_1974811_SM2258.zip › supplementary/Supplemental Table 4R.xls]

Supplemental Table 4 Differentially expressed mRNAs in the cerebellum of wild-type and ASXL3 P723R*P1817A mutant mice.
geneID	geneLength	cerebellum_WT-Expression	cerebellum_mut-Expression	cerebellum_WT-RPKM	cerebellum_mut-RPKM	log2 Ratio(cerebellum_mut/cerebellum_WT)	Up-Down-Regulation(cerebellum_mut/cerebellum_WT)	P-value	FDR
Gabra6	2489	12	3367	0.417534291	141.882896	8.408590282	Up	0	0
Ppp1r17	1738	8	1009	0.398635539	60.89101575	7.255015236	Up	0	0
Cnpy1	3760	17	1678	0.391558698	46.80755284	6.901368936	Up	0	0
Pcp2	501	6	579	1.037168512	121.2139664	6.868761814	Up	4.01E-188	2.63E-186
Cbln3	4723	114	10690	2.090367789	237.3950091	6.827388995	Up	0	0
Rnf148	1242	1	78	0.069729123	6.586957048	6.561706996	Up	5.29E-26	4.50E-25
Ttr	1221	103	7169	7.305624725	615.8213495	6.397360427	Up	0	0
Fgf7	2672	1	61	0.032411516	2.394446875	6.207042115	Up	3.01E-20	2.10E-19
Tbata	1528	1	61	0.05667773	4.187147938	6.207042115	Up	3.01E-20	2.10E-19
Otx2	2333	1	56	0.037121119	2.517590626	6.083659699	Up	1.47E-18	9.52E-18
Exph5	9601	83	4513	0.748682051	49.30156307	6.041136409	Up	0	0
Neurod1	2494	32	1614	1.111192568	67.8764165	5.93272964	Up	0	0
B3gnt5	4872	3	150	0.053327322	3.229206397	5.920160967	Up	1.84E-47	2.71E-46
Eomes	3715	2	95	0.046623726	2.682110164	5.846160385	Up	2.40E-30	2.35E-29
Chil5	1590	1	46	0.054467655	3.03439792	5.799866733	Up	3.40E-15	1.91E-14
Car8	5722	218	9703	3.299471938	177.8566069	5.75233561	Up	0	0
Pkp3	2908	2	89	0.059562291	3.210017715	5.752038208	Up	2.47E-28	2.26E-27
Folr1	1394	1	44	0.062125947	3.310562013	5.735736396	Up	1.60E-14	8.68E-14
Mmp23	1434	1	42	0.060393006	3.071934587	5.6686222	Up	7.47E-14	3.93E-13
Abra	1762	1	41	0.049150721	2.44056162	5.633856782	Up	1.61E-13	8.32E-13
Kcne2	1694	1	39	0.051123714	2.41469913	5.561706996	Up	7.53E-13	3.75E-12
Cbln1	2335	146	5556	5.415041256	249.5670106	5.526311102	Up	0	0
Ccdc63	2287	1	38	0.037867762	1.742726586	5.52423229	Up	1.63E-12	7.95E-12
Corin	4863	3	104	0.053426015	2.243060019	5.391781994	Up	4.50E-32	4.66E-31
Crtam	1939	9	308	0.401976347	16.66037345	5.373166316	Up	2.44E-92	7.01E-91
Car9	1959	1	32	0.04420805	1.713276141	5.276304777	Up	1.62E-10	7.04E-10
Dnah11	14072	30	927	0.184629557	6.909326765	5.22583971	Up	3.11E-271	3.31E-269
Il16	4989	88	2653	1.527583529	55.77448524	5.190282119	Up	0	0
Ltbp2	6603	23	685	0.301663203	10.8808068	5.172702999	Up	7.87E-200	5.57E-198
Gdf10	2509	20	595	0.69034333	24.87299767	5.17112254	Up	9.32E-174	5.50E-172
Arhgef33	3261	32	931	0.849835714	29.94406155	5.138942135	Up	4.16E-270	4.40E-268
Slc5a1	3933	3	87	0.066059169	2.32010228	5.134285772	Up	1.94E-26	1.68E-25
Tas2r143	882	1	28	0.09818999	3.329670596	5.083659699	Up	3.43E-09	1.37E-08
Il20rb	2478	17	411	0.594132649	17.39611799	4.871836519	Up	9.02E-117	3.40E-115
Calml4	860	1	23	0.100701826	2.805053891	4.799866733	Up	1.52E-07	5.32E-07
Olfr457	942	1	23	0.09193585	2.560877226	4.799866733	Up	1.52E-07	5.32E-07
Ryr1	15362	67	1535	0.37771379	10.48026933	4.794238527	Up	0	0
Mrgprf	2006	9	205	0.388550417	10.71851838	4.785859875	Up	2.16E-58	3.89E-57
Fat2	14423	982	21971	5.896464431	159.7739769	4.760038477	Up	0	0
Bcl2l15	1977	22	467	0.963722082	24.77547764	4.684151898	Up	1.65E-129	6.93E-128
Rnf133	1308	3	62	0.198632043	4.971595316	4.645538587	Up	3.05E-18	1.95E-17
Mybpc1	3939	20	401	0.439723639	10.67751565	4.601835109	Up	3.02E-110	1.07E-108
Nrk	6602	5	100	0.06558889	1.588679548	4.598232872	Up	1.63E-28	1.50E-27
Prr32	1109	1	20	0.078091588	1.89151711	4.598232872	Up	1.45E-06	4.63E-06
Dnah6	12651	13	259	0.088992682	2.147270378	4.592673347	Up	1.18E-71	2.65E-70
Barhl2	2314	10	196	0.374259165	8.883918003	4.569086526	Up	2.10E-54	3.55E-53
Trib3	2051	1	19	0.042225047	0.971627426	4.52423229	Up	3.07E-06	9.51E-06
Neb	22489	28	520	0.107826047	2.42518584	4.491317668	Up	2.40E-140	1.13E-138
Tmprss3	2876	1	18	0.030112507	0.656440622	4.446229778	Up	6.47E-06	1.94E-05
Xirp2	11969	1	18	0.007235656	0.157734416	4.446229778	Up	6.47E-06	1.94E-05
Prss8	1860	1	18	0.04656106	1.015012488	4.446229778	Up	6.47E-06	1.94E-05
Milr1	1559	1	17	0.055550719	1.143706609	4.363767618	Up	1.36E-05	3.93E-05
Alpk2	7247	9	152	0.107552385	2.199870679	4.354307289	Up	2.97E-41	3.88E-40
Hes3	1829	13	219	0.615552991	12.55862909	4.350652118	Up	8.79E-59	1.59E-57
Ptpn22	2748	24	402	0.756363063	15.34338383	4.342393967	Up	1.67E-106	5.68E-105
Prkcg	2838	150	2464	4.577355749	91.06261908	4.314272627	Up	0	0
Zfp385c	4090	21	344	0.444663811	8.821591828	4.310252109	Up	6.53E-91	1.84E-89
Atp2a3	4606	147	2256	2.763943748	51.37206062	4.216183785	Up	0	0
Emilin3	3558	7	105	0.170383641	3.095246064	4.183195373	Up	3.58E-28	3.25E-27
Nlrp10	4483	2	30	0.038636436	0.701882381	4.183195373	Up	6.92E-09	2.70E-08
Sostdc1	1751	3	45	0.148378476	2.695492901	4.183195373	Up	8.98E-13	4.45E-12
Loxhd1	6595	1	15	0.013131701	0.238554868	4.183195373	Up	5.98E-05	0.000161743
Dnajb7	1186	1	15	0.073021561	1.326534027	4.183195373	Up	5.98E-05	0.000161769
Skor2	3141	6	89	0.165431845	2.971897967	4.167075707	Up	5.12E-24	4.09E-23
Calb1	2867	314	4652	9.485009146	170.1860027	4.16531941	Up	0	0
Gabrd	1879	57	840	2.627143978	46.88828311	4.15766028	Up	3.56E-214	2.85E-212
4933416C03Rik	2254	3	43	0.115266509	2.000904535	4.117607031	Up	3.87E-12	1.86E-11
Adamts18	4855	19	268	0.338922316	5.789717646	4.094466454	Up	1.10E-68	2.37E-67
Lsmem1	1213	1	14	0.071396184	1.210539763	4.083659699	Up	0.000124876	0.000324484
Rag1	6667	2	28	0.025979772	0.440493395	4.083659699	Up	2.99E-08	1.11E-07
Btbd18	3520	2	28	0.049206574	0.834309507	4.083659699	Up	2.99E-08	1.11E-07
Zfp119b	2086	2	28	0.083033146	1.407847299	4.083659699	Up	2.99E-08	1.11E-07
Duox1	5267	8	110	0.131541402	2.190489579	4.05766449	Up	7.57E-29	7.02E-28
Svep1	11275	113	1487	0.867955964	13.83267721	3.994314747	Up	0	0
Stk17b	3278	39	513	1.030365851	16.41421964	3.993717574	Up	1.17E-127	4.83E-126
Olfr455	954	1	13	0.090779424	1.429245397	3.976744495	Up	0.000259702	0.000651401
Cerkl	1759	10	130	0.492345485	7.751564008	3.976744495	Up	2.30E-33	2.47E-32
Cdh15	2843	35	448	1.06617129	16.52772123	3.954376682	Up	7.24E-111	2.57E-109
Dusp5	1155	26	332	1.94951761	30.14865376	3.95090449	Up	1.60E-82	4.10E-81
Zic1	3350	401	5095	10.36657668	159.5185547	3.943712782	Up	0	0
Itpr1	9877	3173	40079	27.82151767	425.6019881	3.935231863	Up	0	0
Comp	2426	4	49	0.142792367	2.118444586	3.891014621	Up	3.58E-13	1.82E-12
Tfap2a	3500	7	85	0.173207142	2.547198006	3.878340791	Up	6.93E-22	5.13E-21
Trp73	5046	7	85	0.120139714	1.76678419	3.878340791	Up	6.93E-22	5.13E-21
Msx2	2162	4	48	0.160228623	2.328613294	3.861267278	Up	7.33E-13	3.66E-12
F5	7433	9	108	0.104861044	1.523952558	3.861267278	Up	2.33E-27	2.07E-26
Marveld2	3061	17	199	0.480973768	6.818699814	3.825466556	Up	7.18E-49	1.09E-47
Cd300a	4642	16	179	0.298504337	4.044452317	3.760120554	Up	1.60E-43	2.19E-42
Smpx	1054	2	22	0.164333151	2.189242621	3.735736396	Up	2.29E-06	7.18E-06
Tfap2b	6167	42	450	0.589808655	7.653329122	3.697768545	Up	1.29E-105	4.32E-104
Cadps2	4968	338	3552	5.892110894	74.98997255	3.669841207	Up	0	0
Homer3	2445	133	1395	4.710950884	59.8421473	3.667071748	Up	0	0
Gpr82	2497	4	41	0.138732192	1.722174439	3.633856782	Up	1.07E-10	4.69E-10
Dact1	3761	53	539	1.220417243	15.0313247	3.622525785	Up	4.95E-124	2.00E-122
Abi3bp	4694	10	101	0.184498446	2.256784619	3.612588165	Up	2.12E-24	1.71E-23
Btg1	5008	191	1920	3.302971649	40.21135735	3.605766545	Up	0	0
Camk4	12331	918	9228	6.447334196	78.49122603	3.605756722	Up	0	0
Myh1	6019	3	30	0.043165096	0.522767688	3.598232872	Up	4.41E-08	1.62E-07
Stap2	1532	15	149	0.847946189	10.20091967	3.588582702	Up	3.86E-35	4.33E-34
Tmem200b	1370	13	128	0.821785708	9.799439301	3.575865059	Up	2.66E-30	2.59E-29
Mndal	1908	3	29	0.136169136	1.594158328	3.549323271	Up	8.92E-08	3.19E-07
Pax3	3868	6	57	0.134338528	1.545611053	3.52423229	Up	4.55E-14	2.42E-13
Scnn1g	2965	2	19	0.058417248	0.672110574	3.52423229	Up	1.92E-05	5.47E-05
Zic2	2967	174	1642	5.078874727	58.04534959	3.514599693	Up	0	0
Pdzd9	1615	3	28	0.160873506	1.818433106	3.498697198	Up	1.80E-07	6.27E-07
Chn2	3150	502	4668	13.80158493	155.4290234	3.493350069	Up	0	0
En2	3537	71	658	1.738437525	19.51203914	3.488501431	Up	3.33E-146	1.64E-144
Slc9a3	2490	9	81	0.313024955	3.411909448	3.446229778	Up	4.22E-19	2.80E-18
Zic5	2383	28	247	1.017582871	10.87138148	3.417317086	Up	6.40E-55	1.09E-53
Zbtb46	2575	83	719	2.791493737	29.28623087	3.391113306	Up	1.31E-155	6.95E-154
Vipr1	4902	10	85	0.176669871	1.818684827	3.363767618	Up	1.40E-19	9.44E-19
Slc4a1	4550	2	17	0.038067504	0.391876616	3.363767618	Up	7.79E-05	0.000207935
Strc	5757	4	34	0.060172709	0.619433248	3.363767618	Up	1.41E-08	5.39E-08
Cd28	4317	2	17	0.040122108	0.413027242	3.363767618	Up	7.79E-05	0.000207969
Prss52	1023	2	17	0.169312944	1.742950737	3.363767618	Up	7.79E-05	0.000208002
Rgs8	5804	1267	10370	18.90536254	187.3972344	3.309232242	Up	0	0
Cnksr3	3448	151	1235	3.792673778	37.5674334	3.308195364	Up	5.94E-260	6.05E-258
Tcaf3	3110	3	24	0.083540422	0.809399026	3.276304777	Up	2.88E-06	8.95E-06
Rho	3236	2	16	0.053525075	0.518588993	3.276304777	Up	0.000155799	0.000400164
Rtn4rl1	3308	80	636	2.094403162	20.16524205	3.267259637	Up	3.29E-133	1.42E-131
Xkr7	2711	31	246	0.990302727	9.517380098	3.264622972	Up	1.67E-52	2.70E-51
Gprc5c	3977	105	832	2.286491056	21.94216922	3.262498977	Up	1.83E-173	1.07E-171
Col17a1	5539	10	79	0.156352357	1.495917183	3.25815743	Up	8.35E-18	5.26E-17
Aqp6	2060	20	158	0.840811367	8.044548813	3.25815743	Up	3.31E-34	3.63E-33
Mybpc3	4150	35	275	0.730391561	6.950185912	3.250309568	Up	2.86E-58	5.14E-57
Gpr63	2370	63	494	2.302120236	21.86202706	3.247392085	Up	2.88E-103	9.26E-102
Pde5a	6728	142	1081	1.82783993	16.85200331	3.204708465	Up	5.02E-221	4.23E-219
Tspan11	4209	20	152	0.411516136	3.787707962	3.202304196	Up	1.89E-32	1.97E-31
Bhlha15	3494	5	38	0.123931841	1.140702834	3.202304196	Up	4.33E-09	1.71E-08
Slc1a6	2089	135	1024	5.596688393	51.41304679	3.19948918	Up	3.83E-209	2.93E-207
Avil	3033	2	15	0.057107531	0.518717229	3.183195373	Up	0.000309874	0.000770876
Pax6	4207	78	583	1.605675902	14.53476008	3.178254631	Up	4.28E-119	1.66E-117
Cep76	3979	118	881	2.568288854	23.22275786	3.176659937	Up	5.85E-179	3.63E-177
Kl	5118	43	321	0.727618903	6.578343929	3.176469509	Up	2.66E-66	5.44E-65
Shf	1558	112	824	6.225673894	55.47171373	3.155450382	Up	2.04E-166	1.15E-164
Cldn2	3066	5	36	0.141232177	1.231522001	3.124301684	Up	1.67E-08	6.33E-08
Reln	11698	1329	9554	9.838959271	85.66145456	3.122068549	Up	0	0
Fam107b	3148	156	1114	4.291663609	37.11609621	3.112436075	Up	2.50E-221	2.14E-219
Adcy1	12258	3825	27247	27.02387487	233.1368367	3.108870516	Up	0	0
Nrep	2223	424	3019	16.51817994	142.4411512	3.108239364	Up	0	0
1700109H08Rik	715	3	21	0.363371626	3.080527411	3.083659699	Up	2.21E-05	6.24E-05
Pde6a	4198	4	28	0.082518886	0.699563951	3.083659699	Up	8.37E-07	2.74E-06
Lrrc23	1444	3	21	0.179924316	1.525330401	3.083659699	Up	2.21E-05	6.25E-05
Prdm8	3119	31	213	0.860760081	7.162688318	3.056818087	Up	6.22E-43	8.45E-42
Pkib	5581	49	331	0.760361041	6.22053583	3.03228234	Up	2.62E-65	5.26E-64
Atp6ap1l	1176	8	54	0.589139937	4.816130683	3.031192279	Up	7.90E-12	3.72E-11
Muc6	8168	33	221	0.349891997	2.837843028	3.019813217	Up	5.82E-44	8.06E-43
Procr	1504	3	20	0.172746484	1.394742337	3.013270371	Up	4.32E-05	0.000118555
Cdh3	4037	3	20	0.064357372	0.519616665	3.013270371	Up	4.32E-05	0.000118575
Angptl3	1609	3	20	0.161473407	1.303724348	3.013270371	Up	4.32E-05	0.000118594
Ror1	5803	58	381	0.86558799	6.886272903	2.991970969	Up	6.28E-74	1.46E-72
Kank2	4853	254	1652	4.532723465	35.70356449	2.977618062	Up	0	0
Fzd1	4378	129	832	2.551818326	19.93239081	2.96551724	Up	6.40E-158	3.48E-156
Slc2a9	3602	7	45	0.168302331	1.310329836	2.960802951	Up	7.29E-10	3.05E-09
Lin7a	6604	411	2625	5.389774014	41.69020857	2.951411901	Up	0	0
Tead4	3076	15	94	0.422319103	3.205186812	2.924003033	Up	5.91E-19	3.89E-18
A330070K13Rik	633	4	25	0.547257951	4.142362708	2.920160967	Up	6.14E-06	1.85E-05
Ndst3	5423	356	2220	5.685205826	42.93635714	2.916915307	Up	0	0
Wscd2	4302	356	2207	7.166636726	53.80761614	2.90844226	Up	0	0
Cnksr2	5504	303	1877	4.767602097	35.76824833	2.907343728	Up	0	0
Kit	5181	314	1936	5.248701259	39.1925558	2.900547265	Up	0	0
Mpp4	2982	19	116	0.551800082	4.080018899	2.886358259	Up	9.03E-23	6.86E-22
Ipcef1	5561	147	883	2.289286981	16.65404114	2.86290206	Up	1.83E-161	1.01E-159
Ccdc81	2691	3	18	0.096548016	0.70156939	2.861267278	Up	0.000162682	0.000416945
Doc2b	4245	170	1001	3.468223093	24.73251081	2.8341401	Up	7.67E-181	4.87E-179
1500015O10Rik	888	8	47	0.780212349	5.551325808	2.830893629	Up	7.63E-10	3.18E-09
Aqp1	2760	6	35	0.188268632	1.330058635	2.820625293	Up	1.28E-07	4.52E-07
Grid2	3024	569	3313	16.29544701	114.9083196	2.817942423	Up	0	0
Trabd2b	6617	39	226	0.510433619	3.582276707	2.811081521	Up	8.58E-42	1.14E-40
Itpka	1808	43	249	2.059708818	14.44484033	2.810041954	Up	7.24E-46	1.04E-44
Tgm5	2531	4	23	0.136868543	0.953119852	2.799866733	Up	2.26E-05	6.39E-05
Prrg4	2846	4	23	0.121719706	0.847626966	2.799866733	Up	2.26E-05	6.39E-05
Gldc	3785	58	329	1.327082458	9.116787641	2.780267556	Up	2.08E-59	3.83E-58
Vwa2	3882	3	17	0.066927025	0.459309275	2.778805117	Up	0.000312736	0.000777532
Atp2a1	3440	9	51	0.22657911	1.554975527	2.778805117	Up	2.15E-10	9.26E-10
Lrrc26	1207	13	72	0.932764225	6.256580705	2.74579006	Up	5.66E-14	3.00E-13
Grm4	3987	889	4875	19.31040241	128.2449312	2.731451672	Up	0	0
Boc	4428	288	1548	5.63275257	36.66698229	2.702569532	Up	1.47E-264	1.51E-262
Cnr1	5807	907	4874	13.52668137	88.03300435	2.702236572	Up	0	0
A2m	4671	162	870	3.00359205	19.53535061	2.701326365	Up	1.87E-149	9.38E-148
Serinc2	1881	29	155	1.335195934	8.642805255	2.694448187	Up	6.72E-28	6.05E-27
Afap1l2	4021	133	710	2.864529946	18.51979181	2.692697556	Up	7.01E-122	2.80E-120
Ccdc38	3655	6	32	0.142167284	0.918278512	2.691342276	Up	8.71E-07	2.84E-06
Zbtb18	4946	932	4956	16.31915244	105.0966833	2.687079104	Up	0	0
Myo15	11768	11	58	0.080951672	0.516936453	2.674854153	Up	3.15E-11	1.43E-10
Gkn3	793	4	21	0.436840206	2.777524715	2.6686222	Up	8.18E-05	0.000217756
Nek2	3197	9	47	0.243801106	1.541938479	2.660968627	Up	2.70E-09	1.08E-08
Als2	6681	734	3820	9.514596759	59.96995402	2.656025447	Up	0	0
Ttc21a	4182	5	26	0.103543246	0.652080396	2.6548164	Up	1.15E-05	3.35E-05
Galnt15	2341	56	291	2.071678754	13.03777254	2.653825198	Up	3.58E-50	5.59E-49
Plch2	5584	326	1688	5.056010758	31.70581034	2.648675811	Up	6.78E-282	7.50E-280
Stac	2515	29	150	0.998609762	6.255544161	2.647142472	Up	1.51E-26	1.31E-25
Clic6	3743	33	170	0.763536691	4.763661779	2.641301594	Up	8.14E-30	7.81E-29
Ptprr	3466	170	874	4.247722744	26.44811344	2.63840331	Up	2.95E-146	1.46E-144
Kcnj12	4599	251	1288	4.726570181	29.37408032	2.635678101	Up	2.23E-214	1.80E-212
Slc8a2	4235	305	1553	6.237093054	38.46182307	2.624481459	Up	7.67E-257	7.72E-255
Gng13	414	105	533	21.96467375	135.0326195	2.620050982	Up	3.31E-89	9.18E-88
Tmem72	3335	15	76	0.389521308	2.390174335	2.617341695	Up	5.43E-14	2.88E-13
Neurod2	3137	164	828	4.527569527	27.68392365	2.61223973	Up	4.09E-137	1.84E-135
Traf1	2325	6	30	0.223493086	1.353349984	2.598232872	Up	3.07E-06	9.51E-06
Drc7	2832	6	30	0.183482141	1.11106593	2.598232872	Up	3.07E-06	9.51E-06
Cmya5	11848	74	370	0.54090684	3.275431363	2.598232872	Up	7.06E-62	1.35E-60
1190002N15Rik	3950	181	903	3.968416787	23.97742159	2.595041067	Up	2.97E-148	1.48E-146
Ntn4	2411	70	348	2.514413087	15.1388839	2.589965256	Up	4.30E-58	7.70E-57
Grid2ip	3825	169	839	3.826406133	23.00606519	2.587952341	Up	1.88E-137	8.48E-136
Epha1	3273	25	123	0.661499929	3.941585311	2.574963093	Up	2.11E-21	1.54E-20
Rif1	8502	640	3138	6.519205515	38.71182656	2.570006319	Up	0	0
Etv1	4131	723	3528	15.15719721	89.57466779	2.563087786	Up	0	0
Lhx1	2750	88	423	2.771314265	16.13316213	2.541387011	Up	9.14E-69	1.98E-67
Tiam1	7290	947	4552	11.25014836	65.49174313	2.541369004	Up	0	0
Nptx1	5284	1316	6290	21.56894382	124.8531952	2.533205305	Up	0	0
Ammecr1	3109	18	86	0.501403755	2.901279397	2.53264453	Up	3.96E-15	2.21E-14
Uncx	2093	36	172	1.489597968	8.619281074	2.53264453	Up	8.28E-29	7.66E-28
Epha8	4713	153	726	2.811446282	16.15663842	2.522742672	Up	9.06E-116	3.37E-114
Shisa6	7487	370	1741	4.279861251	24.38949245	2.510623804	Up	2.10E-273	2.25E-271
Tspan18	3751	50	234	1.154406435	6.543055708	2.502813307	Up	4.02E-38	4.86E-37
Aloxe3	2538	22	101	0.750700771	4.173895587	2.475084641	Up	4.24E-17	2.62E-16
Acta1	1571	7	32	0.385884784	2.136414997	2.468949855	Up	2.80E-06	8.73E-06
Sla	3135	43	196	1.187863969	6.557379987	2.464749866	Up	1.22E-31	1.24E-30
Fmo2	3336	9	41	0.233642727	1.289049633	2.46393178	Up	1.09E-07	3.87E-07
Car4	1300	106	480	7.061521924	38.72663031	2.455274918	Up	8.87E-75	2.07E-73
Sgol1	3609	8	36	0.191972448	1.046230661	2.446229778	Up	7.46E-07	2.45E-06
1810010H24Rik	1099	12	54	0.945625886	5.153566591	2.446229778	Up	1.18E-09	4.85E-09
Cfap43	5947	6	27	0.087375387	0.476187127	2.446229778	Up	1.95E-05	5.55E-05
Slc1a3	4206	2125	9492	43.75477601	236.7011053	2.435554036	Up	0	0
Mctp1	4289	278	1236	5.613381365	30.22555257	2.428826732	Up	3.00E-187	1.94E-185
Grin2c	4895	841	3706	14.87918346	79.40805223	2.415989953	Up	0	0
Car12	3716	20	88	0.466111791	2.483812404	2.413808301	Up	1.11E-14	6.08E-14
4930562C15Rik	3829	5	22	0.113089019	0.602627768	2.413808301	Up	0.000137567	0.000355743
Zic4	4088	49	215	1.038056499	5.516192297	2.409787782	Up	1.10E-33	1.19E-32
Gsap	3745	63	276	1.456882499	7.729814729	2.40754931	Up	9.71E-43	1.31E-41
Cbfa2t3	7669	145	633	1.637438748	8.657186966	2.402457376	Up	1.42E-95	4.21E-94
Ptch2	5119	11	48	0.186098706	0.983485435	2.401835659	Up	1.44E-08	5.51E-08
Cox20	448	12	52	2.319738503	12.17410812	2.391781994	Up	3.90E-09	1.55E-08
Chd7	11306	1042	4499	7.981684127	41.73677006	2.386553866	Up	0	0
Slc16a11	1756	76	328	3.748218325	19.59120535	2.385929268	Up	5.93E-50	9.22E-49
Tmem51	1874	39	167	1.802315507	9.346708735	2.374606851	Up	4.51E-26	3.86E-25
Diras2	4348	1458	6206	29.0404798	149.7042261	2.365977754	Up	0	0
Zfp931	1779	13	55	0.632853524	3.242638734	2.357224772	Up	1.91E-09	7.74E-09
Kitl	5450	235	994	3.734282409	19.12941578	2.356889872	Up	1.22E-145	5.96E-144
Wnt7a	3176	140	589	3.817537754	19.45121014	2.349145584	Up	1.04E-86	2.76E-85
Nab2	2575	116	488	3.901364741	19.87716365	2.349061119	Up	3.84E-72	8.70E-71
Ramp3	1221	10	42	0.709283954	3.607824896	2.346694105	Up	1.76E-07	6.15E-07
Fzd7	4809	184	771	3.313590564	16.81556351	2.343329871	Up	1.32E-112	4.79E-111
Epha3	3978	102	427	2.220604379	11.25835454	2.341971695	Up	4.09E-63	7.95E-62
Trim62	3198	371	1546	10.04688079	50.7040739	2.335354004	Up	6.13E-223	5.30E-221
Kcnmb4	1005	63	262	5.428880556	27.34305615	2.332447855	Up	3.50E-39	4.36E-38
Sbk1	4092	812	3374	17.1852638	86.48111451	2.331213118	Up	0	0
Egr4	2100	7	29	0.288678569	1.448406709	2.32693085	Up	1.70E-05	4.88E-05
A3galt2	3390	10	41	0.25546776	1.268516099	2.311928687	Up	3.18E-07	1.08E-06
Slc39a2	2334	21	86	0.779209506	3.864643378	2.310252109	Up	1.03E-13	5.39E-13
Gm20172	1551	25	102	1.395931186	6.897634832	2.304873929	Up	5.83E-16	3.40E-15
6430571L13Rik	2552	119	485	4.03833265	19.93301039	2.303327951	Up	4.86E-70	1.07E-68
Nr4a2	3172	40	163	1.092100514	5.389720578	2.303104836	Up	1.31E-24	1.07E-23
Sphkap	6512	1867	7569	24.82937141	121.9090475	2.295685556	Up	0	0
Usp3	5578	315	1276	4.890664179	23.99296879	2.294509372	Up	2.02E-180	1.28E-178
Gas7	7105	1635	6577	19.92918201	97.09024216	2.284443812	Up	0	0
Gpr22	4587	174	697	3.285158342	15.93734091	2.278376127	Up	1.48E-98	4.50E-97
Tcte1	3072	8	32	0.225530132	1.092548164	2.276304777	Up	8.09E-06	2.41E-05
Klhl34	2626	188	751	6.200103315	29.99556453	2.274385023	Up	8.00E-106	2.70E-104
Ccsap	2673	73	291	2.365155505	11.41841583	2.271355561	Up	5.38E-42	7.15E-41
Zfp709	3975	50	199	1.089353091	5.250827706	2.269073208	Up	3.44E-29	3.25E-28
Zic3	4035	26	103	0.558040357	2.67735223	2.262365586	Up	9.02E-16	5.21E-15
Sel1l3	4512	577	2282	11.07496905	53.04670023	2.259960345	Up	0	0
Icmt	4937	1037	4101	18.19078446	87.12413248	2.259864626	Up	0	0
Ctxn3	1472	44	174	2.588693691	12.39804656	2.259816654	Up	1.36E-25	1.14E-24
Pde3a	4205	74	291	1.524058083	7.258365164	2.251726754	Up	1.46E-41	1.92E-40
Tll1	4928	129	506	2.267017173	10.76940333	2.248071096	Up	7.10E-71	1.58E-69
Dgkg	5505	819	3210	12.88434595	61.15888143	2.246942717	Up	0	0
Abcc12	4511	34	133	0.652742497	3.092364212	2.244124371	Up	9.29E-20	6.34E-19
Trpc3	3694	265	1032	6.212762927	29.30182234	2.237683483	Up	7.77E-142	3.66E-140
Lamb1	5778	110	425	1.648735338	7.714774161	2.226264094	Up	4.22E-59	7.73E-58
Cdc42bpg	5994	189	730	2.730743222	12.77373629	2.225815007	Up	3.23E-100	1.00E-98
Mtcl1	7278	1275	4861	15.17168903	70.0527832	2.207060664	Up	0	0
Mlph	4484	24	91	0.463533831	2.128568413	2.199136916	Up	1.17E-13	6.09E-13
Bhlhe22	3190	54	204	1.466016558	6.70735525	2.193842617	Up	1.04E-28	9.58E-28
Fam107a	3144	1247	4709	34.34944426	157.0934139	2.193264034	Up	0	0
Lnx2	4543	86	324	1.639424848	7.480215298	2.189890025	Up	1.48E-44	2.06E-43
Ppl	6277	29	109	0.400112084	1.821319737	2.186508107	Up	5.66E-16	3.30E-15
Ccnjl	2709	44	165	1.406628687	6.388321492	2.183195373	Up	2.21E-23	1.73E-22
Vipr2	3385	35	131	0.895457896	4.059050432	2.180444762	Up	7.63E-19	5.01E-18
AI118078	2407	130	486	4.677384379	21.17736899	2.178749468	Up	1.45E-65	2.92E-64
Inpp5a	2826	696	2589	21.32911722	96.08856721	2.171540531	Up	0	0
Des	3065	27	100	0.762902581	3.422010563	2.165273465	Up	1.31E-14	7.16E-14
Agbl2	3462	37	137	0.925572536	4.150546926	2.164883494	Up	1.78E-19	1.20E-18
Ablim3	4534	326	1200	6.226899883	27.7594946	2.156395313	Up	3.90E-157	2.09E-155
Lrrc38	2327	18	66	0.669902997	2.974810988	2.150773895	Up	4.93E-10	2.08E-09
Hmgn5	1907	12	44	0.544962165	2.419991319	2.150773895	Up	4.06E-07	1.36E-06
Rnf39	1446	9	33	0.539026374	2.393632493	2.150773895	Up	1.21E-05	3.52E-05
Alms1	9984	761	2785	6.601093485	29.25717921	2.148013746	Up	0	0
Cemip	7114	105	383	1.278236566	5.646726301	2.143259841	Up	5.48E-51	8.65E-50
Rora	10878	1450	5288	11.54395823	50.98638449	2.142974054	Up	0	0
Grm1	6990	995	3607	12.32768997	54.12286666	2.134335769	Up	0	0
Pxylp1	3190	142	514	3.85508058	16.8999049	2.132182207	Up	2.14E-67	4.46E-66
Ebf1	5322	206	745	3.352186317	14.68227071	2.130900865	Up	8.35E-97	2.49E-95
Gli1	3662	30	108	0.709477641	3.093265802	2.124301684	Up	2.54E-15	1.43E-14
Moxd1	3083	15	54	0.421360221	1.837096881	2.124301684	Up	2.46E-08	9.20E-08
Skor1	3669	37	133	0.873352989	3.802031878	2.122133847	Up	1.65E-18	1.07E-17
Astn2	4831	957	3429	17.15578912	74.44615502	2.117501851	Up	0	0
Kcnk10	2533	235	842	8.034677904	34.86492428	2.117464253	Up	2.71E-108	9.33E-107
Angptl1	2190	14	50	0.553630133	2.394626113	2.112806045	Up	9.07E-08	3.25E-07
Itgb7	2674	16	57	0.518196385	2.235760492	2.109194791	Up	1.16E-08	4.47E-08
Tenm1	8361	1068	3802	11.06238651	47.69421595	2.108151662	Up	0	0
Ifi203	4875	11	39	0.195413185	0.83907699	2.102275377	Up	2.65E-06	8.30E-06
Galnt13	6966	425	1500	5.283737809	22.58497497	2.095732531	Up	6.77E-189	4.47E-187
Arhgap5	5196	1245	4387	20.75085558	88.55443504	2.093393741	Up	0	0
Tnfrsf11b	2818	18	63	0.553181077	2.344830127	2.083659699	Up	2.62E-09	1.05E-08
Tbx6	1715	8	28	0.403981671	1.712402021	2.083659699	Up	8.05E-05	0.000214465
Clcn1	3545	57	199	1.392497471	5.887740516	2.080039383	Up	2.70E-26	2.33E-25
Nfkbie	2437	35	122	1.243793589	5.250686951	2.077759098	Up	1.12E-16	6.74E-16
Atp1a1	3702	3658	12745	85.57424686	361.0898244	2.07710917	Up	0	0
Slc16a10	5394	30	104	0.481666133	2.022247103	2.069853899	Up	2.29E-14	1.24E-13
Ust	4284	281	972	5.680579689	23.79735161	2.06669096	Up	6.79E-121	2.68E-119
Fbxo17	1968	11	38	0.484064674	2.025211231	2.064800672	Up	4.63E-06	1.41E-05
Rspo3	2396	18	62	0.650611133	2.714042852	2.060576086	Up	4.54E-09	1.79E-08
Scn2a1	8690	2243	7717	22.35348783	93.14092539	2.058915262	Up	0	0
Tmem178	1696	241	829	12.3062857	51.26730725	2.058643732	Up	7.25E-103	2.32E-101
Btbd3	4940	1296	4458	22.72028901	94.65094185	2.058635675	Up	0	0
Kctd12	6057	667	2286	9.536830395	39.5849843	2.053371514	Up	2.73E-279	2.99E-277
Trhde	5722	338	1156	5.115695023	21.18955349	2.050351023	Up	6.00E-142	2.84E-140
Prom2	4266	24	82	0.487221214	2.016066373	2.048894281	Up	1.73E-11	7.99E-11
Plk5	2112	142	485	5.822777959	24.08572089	2.048398595	Up	1.54E-60	2.88E-59
St18	5898	431	1472	6.328609529	26.17669823	2.048322674	Up	5.53E-180	3.48E-178
Bmp1	3759	467	1594	10.75920924	44.47621449	2.047461951	Up	1.25E-194	8.56E-193
Phf21b	3727	64	217	1.487155495	6.10677847	2.037856009	Up	8.10E-28	7.28E-27
Israa	2124	72	244	2.935714263	12.04889275	2.037117113	Up	4.56E-31	4.55E-30
Prrt2	2490	994	3354	34.57186721	141.2783245	2.030869709	Up	0	0
Grik2	4872	935	3152	16.62034866	67.85639042	2.029534042	Up	0	0
Styx	4258	41	138	0.833900047	3.399266811	2.027277229	Up	3.95E-18	2.52E-17
Itpr3	8990	245	822	2.360164053	9.590117991	2.022661422	Up	1.04E-99	3.22E-98
Dgkz	4090	1491	4974	31.57113057	127.5540632	2.014431027	Up	0	0
Akap7	3123	295	982	8.180612673	32.98005141	2.011312847	Up	7.02E-118	2.68E-116
Rs1	5840	16	53	0.237270057	0.95186388	2.004225232	Up	1.05E-07	3.72E-07
Sidt1	4265	144	476	2.924012706	11.7057634	2.001197539	Up	1.08E-57	1.91E-56
Amica1	2458	14	46	0.49326688	1.962853008	1.992511811	Up	8.18E-07	2.68E-06
6430573F11Rik	1825	168	548	7.972273912	31.49412264	1.982019437	Up	2.48E-65	4.98E-64
Btg2	3083	70	228	1.966347698	7.756631274	1.979911774	Up	4.10E-28	3.72E-27
Hkdc1	3483	8	26	0.198917188	0.782945799	1.976744495	Up	0.000244434	0.000615045
Prmt8	2413	205	664	7.357535022	28.86174479	1.971864109	Up	2.96E-78	7.21E-77
Hrk	5366	51	165	0.823105127	3.225114223	1.970201649	Up	1.20E-20	8.50E-20
Bub1	4337	17	55	0.33946523	1.330102446	1.970201649	Up	8.43E-08	3.02E-07
Grb7	2397	35	113	1.264549427	4.944498325	1.967200722	Up	1.42E-14	7.72E-14
Taf1d	1362	22	71	1.398882935	5.467553809	1.966620278	Up	1.14E-09	4.72E-09
Zcchc11	6054	314	1013	4.491827093	17.55007002	1.966102487	Up	5.87E-118	2.25E-116
Hydin	15783	40	129	0.219485702	0.857258852	1.965603938	Up	2.03E-16	1.21E-15
Pms1	3064	194	624	5.483385355	21.36031502	1.961794154	Up	3.71E-73	8.49E-72
Zfp120	4096	37	119	0.782307646	3.047185114	1.961669175	Up	3.20E-15	1.80E-14
Olfm3	4689	365	1172	6.741374138	26.21556388	1.959308978	Up	1.51E-135	6.66E-134
Kcnh1	7239	412	1320	4.928950291	19.12525257	1.956126464	Up	4.33E-152	2.24E-150
Casp12	2605	15	48	0.498676991	1.932614948	1.954376682	Up	6.56E-07	2.17E-06
Asph	6688	1029	3288	13.32462236	51.56409135	1.952272094	Up	0	0
Gm15816	1697	43	137	2.194433437	8.467409226	1.948072105	Up	3.72E-17	2.30E-16
Car7	1943	88	280	3.922343915	15.11461382	1.946156175	Up	2.04E-33	2.19E-32
Glb1l2	3689	11	35	0.258237809	0.995110282	1.946156175	Up	2.39E-05	6.72E-05
Spag8	1554	11	35	0.613023989	2.362266301	1.946156175	Up	2.39E-05	6.72E-05
Iqub	3651	17	54	0.403248618	1.55129271	1.943729438	Up	1.44E-07	5.05E-07
Map3k14	4173	57	181	1.182938781	4.549273161	1.94326065	Up	4.07E-22	3.04E-21
Rnf182	3456	196	621	4.911545101	18.84645583	1.940044391	Up	9.38E-72	2.11E-70
Pip5k1b	2526	154	487	5.279869318	20.22122398	1.937296198	Up	1.51E-56	2.65E-55
Erc1	8760	753	2379	7.444348035	28.48407762	1.935938279	Up	9.98E-269	1.04E-266
Proz	2398	19	60	0.686183421	2.624302513	1.935267859	Up	3.17E-08	1.17E-07
Unc13d	3967	19	60	0.41478897	1.5863568	1.935267859	Up	3.17E-08	1.18E-07
Cacna1g	8223	1066	3362	11.22697391	42.8824158	1.933417063	Up	0	0
Casq2	2514	62	195	2.13580803	8.135442178	1.92943878	Up	1.70E-23	1.34E-22
Exoc3l	2497	21	66	0.728344007	2.772280804	1.928381474	Up	7.00E-09	2.73E-08
Shisa8	1804	50	157	2.400320698	9.12798555	1.927069336	Up	3.48E-19	2.32E-18
Kcnd2	4546	944	2956	17.98367154	68.20038448	1.923092282	Up	0	0
Mtfr2	2307	9	28	0.337855283	1.272981996	1.913734698	Up	0.000192582	0.000489891
Phex	6265	10	31	0.138233952	0.518982177	1.908572992	Up	8.85E-05	0.00023432
Mamdc2	3338	21	65	0.54483972	2.042390816	1.906355167	Up	1.18E-08	4.54E-08
Gm13139	2758	11	34	0.345409456	1.292993912	1.904336	Up	4.08E-05	0.000112155
Nexn	2564	37	114	1.249739516	4.663356907	1.899741426	Up	4.39E-14	2.34E-13
Zfp781	4067	141	434	3.002484258	11.19250718	1.898304657	Up	3.00E-49	4.61E-48
Golm1	3693	143	440	3.353455353	12.49640792	1.897793154	Up	6.89E-50	1.07E-48
Muc5b	14963	14	43	0.081029873	0.30141274	1.89521461	Up	4.07E-06	1.25E-05
Fgd4	8362	314	961	3.252035544	12.05382964	1.890076649	Up	2.92E-106	9.87E-105
Rsbn1l	5554	240	734	3.742322107	13.86123764	1.889050434	Up	1.54E-81	3.90E-80
Megf11	6018	664	2024	9.555462112	35.27525399	1.88425892	Up	1.03E-220	8.57E-219
E030018B13Rik	1015	24	73	2.047769161	7.543426143	1.881166835	Up	2.08E-09	8.42E-09
Sestd1	8935	687	2088	6.658830791	24.51025119	1.880044485	Up	6.16E-227	5.41E-225
Ak4	5136	365	1109	6.154654075	22.64740026	1.879595773	Up	2.03E-121	8.05E-120
Nr4a3	5569	53	161	0.824203493	3.032218428	1.879301201	Up	5.00E-19	3.31E-18
Echdc2	1307	62	188	4.108203051	15.08669416	1.876697318	Up	6.33E-22	4.70E-21
Hist2h4	384	361	1093	81.41637773	298.5387859	1.874527436	Up	2.94E-119	1.14E-117
Eva1c	2142	17	51	0.687329927	2.497252947	1.861267278	Up	6.96E-07	2.29E-06
Car15	1105	29	87	2.272853893	8.257884405	1.861267278	Up	8.16E-11	3.61E-10
Npc1l1	4571	10	30	0.189463073	0.688369878	1.861267278	Up	0.000150416	0.000387232
Mpp3	2847	413	1237	12.56314532	45.57157696	1.858936591	Up	3.37E-133	1.45E-131
Soga1	13232	2544	7614	16.65050514	60.35304756	1.857860676	Up	0	0
Mcc	7858	495	1476	5.455429821	19.70090413	1.852497068	Up	8.29E-158	4.48E-156
Ovgp1	2525	44	131	1.50913153	5.441538896	1.85029616	Up	1.86E-15	1.06E-14
Dgkh	3967	252	748	5.501411604	19.77658144	1.845919313	Up	1.62E-80	4.05E-79
Fut9	11990	602	1786	4.348235997	15.62334763	1.845201465	Up	1.66E-189	1.10E-187
Prkcd	2775	198	584	6.179281806	22.07301632	1.836772716	Up	7.76E-63	1.50E-61
Tnfrsf18	1007	19	56	1.634029637	5.832709961	1.835732186	Up	2.55E-07	8.76E-07
Sap30	1183	19	56	1.390928017	4.964952604	1.835732186	Up	2.55E-07	8.76E-07
Gm14295	1311	147	433	9.710697867	34.64152715	1.834855647	Up	5.67E-47	8.28E-46
Ccdc120	3641	108	318	2.568850767	9.160480736	1.83430023	Up	6.30E-35	7.02E-34
Muc15	3277	17	50	0.449270889	1.600314675	1.832698125	Up	1.17E-06	3.76E-06
Rgs16	2335	50	147	1.854466183	6.603014858	1.832120932	Up	5.93E-17	3.63E-16
Frmd6	4662	204	599	3.789602839	13.4761668	1.830291628	Up	4.25E-64	8.40E-63
Ppm1d	2894	181	530	5.416463825	19.2083105	1.826307439	Up	9.45E-57	1.66E-55
Cntn6	3579	315	921	7.622275717	26.99042707	1.824154105	Up	3.93E-97	1.18E-95
Cmah	9909	47	137	0.410774834	1.450115396	1.819748008	Up	9.14E-16	5.28E-15
Plxdc1	2905	184	536	5.48538968	19.35220597	1.818832011	Up	4.67E-57	8.21E-56
Rnf112	3098	1113	3203	31.11354883	108.4394609	1.801274982	Up	0	0
Cdr1	2313	8918	25570	333.9086226	1159.489766	1.795964833	Up	0	0
Stra6	3078	22	63	0.618998881	2.146761305	1.794153082	Up	7.30E-08	2.64E-07
Klhl23	4617	198	565	3.713993288	12.83513373	1.789055214	Up	1.01E-58	1.83E-57
Vim	1834	346	987	16.33851444	56.4455418	1.788582824	Up	3.44E-101	1.08E-99
Lrrc39	3092	13	37	0.364115918	1.255087671	1.785318424	Up	4.16E-05	0.000114379
Eml5	10136	1150	3264	9.82578003	33.77500118	1.781311973	Up	0	0
Rtn4r	1874	136	386	6.284997665	21.60376989	1.781298973	Up	2.00E-40	2.56E-39
Rgl3	2550	97	274	3.294331908	11.26995565	1.774424018	Up	5.07E-29	4.73E-28
Dennd2d	4129	11	31	0.230719128	0.787460241	1.771069469	Up	0.000195455	0.000496896
Pde1c	8853	488	1375	4.773810294	16.29011156	1.770783343	Up	2.76E-138	1.27E-136
Pde3b	5286	179	501	2.932659699	9.94082416	1.761155793	Up	3.66E-51	5.79E-50
Anks1b	7238	1747	4889	20.90307241	70.84566532	1.760964574	Up	0	0
Gm14440	3382	101	282	2.586327808	8.745554081	1.757644647	Up	1.90E-29	1.81E-28
Synpr	2657	157	438	5.11733557	17.28997562	1.756471088	Up	8.77E-45	1.23E-43
Itga4	9832	145	404	1.277208885	4.309742474	1.75460717	Up	2.23E-41	2.92E-40
Pld5	3571	252	702	6.111481331	20.61859588	1.754352074	Up	1.32E-70	2.92E-69
Gpm6a	3337	2791	7741	72.43349296	243.3059253	1.748042602	Up	0	0
Mmp24	4304	821	2276	16.51987258	55.46408078	1.747351207	Up	2.19E-223	1.91E-221
Chrdl1	4190	13	36	0.26869843	0.901156672	1.74579006	Up	6.92E-05	0.000185814
Rsl1	2045	17	47	0.719931884	2.410551255	1.743430787	Up	5.35E-06	1.62E-05
Psg16	4421	332	915	6.503593191	21.70762966	1.738893279	Up	2.34E-90	6.59E-89
Ocln	3192	94	259	2.550355781	8.510375174	1.738524213	Up	8.75E-27	7.64E-26
Phyhip	2789	1486	4093	46.14302838	153.9235443	1.738029328	Up	0	0
Dpysl4	2639	357	982	11.71560241	39.02868531	1.736103727	Up	1.28E-96	3.80E-95
Nhlrc4	2141	12	33	0.485400677	1.61662428	1.735736396	Up	0.000149752	0.000385641
Zfp959	2057	16	44	0.673630108	2.243521364	1.735736396	Up	1.15E-05	3.35E-05
Cntf	1205	12	33	0.862442199	2.872358991	1.735736396	Up	0.000149752	0.000385582
Spint2	1460	63	173	3.737003396	12.42810953	1.733653081	Up	2.46E-18	1.58E-17
Lingo3	3437	214	587	5.39225026	17.91308529	1.732054484	Up	2.69E-58	4.83E-57
Mical2	6689	882	2419	11.41939743	37.93031916	1.731864985	Up	2.45E-234	2.23E-232
Col18a1	5628	330	905	5.078034533	16.8657755	1.731756545	Up	7.03E-89	1.94E-87
Pan3	4628	478	1304	8.944794042	29.55262519	1.724166123	Up	1.89E-126	7.72E-125
Cep72	3632	44	120	1.049162201	3.465351006	1.723763754	Up	4.50E-13	2.28E-12
Pcdhga4	4534	197	537	3.762881218	12.42237383	1.723031235	Up	4.25E-53	6.98E-52
Kcnj13	3056	61	166	1.728670752	5.697266867	1.720606871	Up	1.75E-17	1.09E-16
Rbm3	2978	242	657	7.037630667	23.1394217	1.7171911	Up	2.88E-64	5.71E-63
Eepd1	2673	85	230	2.753948191	9.024864746	1.712403892	Up	1.74E-23	1.37E-22
Cck	854	37	100	3.752145338	12.28157187	1.710707601	Up	5.03E-11	2.26E-10
Rims2	7404	1683	4546	19.68581977	64.3983657	1.709867284	Up	0	0
Mdfi	1711	20	54	1.012315263	3.310210218	1.709264184	Up	1.48E-06	4.73E-06
Pola1	5347	123	332	1.992189864	6.512379856	1.708829703	Up	4.24E-33	4.53E-32
Sdc1	3056	42	113	1.190232321	3.878259976	1.704166317	Up	3.23E-12	1.56E-11
Hist4h4	439	101	271	19.92473952	64.74654451	1.700242336	Up	3.94E-27	3.48E-26
Tspan4	1470	91	244	5.361173429	17.40942054	1.699247474	Up	1.45E-24	1.18E-23
Mbd4	3584	69	185	1.667312049	5.41396635	1.699161781	Up	5.36E-19	3.54E-18
Pxn	3808	333	892	7.573263935	24.56856208	1.69782631	Up	3.05E-85	8.04E-84
1700094D03Rik	3097	49	131	1.370221171	4.436514599	1.695017934	Up	7.70E-14	4.05E-13
Syne2	21718	711	1900	2.835212212	9.175835029	1.694382731	Up	6.94E-179	4.29E-177
Bcl6	3285	233	621	6.14265814	19.82750422	1.690568091	Up	1.54E-59	2.84E-58
Ubtd2	3032	142	378	4.055971982	13.07598542	1.688800082	Up	7.39E-37	8.68E-36
Hk2	5511	68	181	1.068597861	3.444768082	1.688687823	Up	1.81E-18	1.17E-17
Pcdhga12	5079	287	763	4.893724121	15.75644181	1.686937097	Up	1.59E-72	3.63E-71
Sirt1	3907	121	321	2.682117242	8.617344313	1.683871027	Up	2.01E-31	2.04E-30
Map3k8	2507	17	45	0.587259953	1.882651803	1.680695032	Up	1.44E-05	4.16E-05
Baiap2	3186	415	1098	11.28075388	36.14667825	1.67999959	Up	5.92E-103	1.90E-101
Ogfrl1	4844	481	1272	8.599570095	27.54195736	1.679294648	Up	6.77E-119	2.61E-117
Smg1	15553	4120	10891	22.94134325	73.44553703	1.678724961	Up	0	0
Amer3	4356	329	869	6.540995129	20.92395272	1.67757337	Up	1.05E-81	2.67E-80
Fam63b	8081	1188	3136	12.73172158	40.7026581	1.6766955	Up	1.51E-289	1.71E-287
Zfp930	2996	22	58	0.635940773	2.030476695	1.674854153	Up	8.71E-07	2.84E-06
Gabpb2	8685	481	1268	4.796352048	15.3130343	1.674750723	Up	4.49E-118	1.72E-116
Zfp583	2765	43	113	1.346818641	4.286424045	1.670218985	Up	6.53E-12	3.09E-11
Upf3b	2344	80	210	2.955753269	9.396659979	1.6686222	Up	7.52E-21	5.37E-20
Pappa	11027	124	325	0.973868031	3.091276206	1.666404374	Up	2.40E-31	2.42E-30
Zfp521	6151	953	2496	13.41785123	42.56088781	1.665374592	Up	1.17E-228	1.03E-226
Fut8	3012	1063	2781	30.56427481	96.8406835	1.663766925	Up	3.54E-254	3.47E-252
Gria1	5738	2238	5851	33.77810934	106.9501453	1.662777959	Up	0	0
Id4	1660	148	386	7.721282213	24.3888342	1.659308449	Up	1.05E-36	1.23E-35
St8sia5	2103	578	1506	23.80259815	75.10995882	1.657885149	Up	7.14E-138	3.25E-136
Setbp1	9955	513	1335	4.462845987	14.06539153	1.656113788	Up	2.98E-122	1.19E-120
Cdon	7214	276	718	3.3133609	10.43902965	1.655620354	Up	1.40E-66	2.87E-65
Cited2	1969	104	270	4.574287131	14.38235064	1.652680656	Up	5.08E-26	4.33E-25
Ezh2	2652	63	163	2.057324645	6.446528535	1.647753008	Up	2.98E-16	1.76E-15
Sowaha	3618	144	372	3.446908289	10.784157	1.645538587	Up	4.98E-35	5.58E-34
Abca4	7248	43	111	0.5137905	1.606262864	1.644455889	Up	1.69E-11	7.80E-11
Mamld1	3457	215	554	5.38610579	16.80823881	1.641854093	Up	3.55E-51	5.63E-50
Tuba8	1432	118	304	7.136327759	22.26600951	1.641589241	Up	7.89E-29	7.31E-28
Rps6ka1	3134	402	1035	11.10869032	34.63802987	1.640668138	Up	5.98E-94	1.73E-92
Grhl2	4946	28	72	0.490274966	1.526828328	1.638874856	Up	6.66E-08	2.41E-07
Lhfp	2089	297	763	12.31271447	38.30874482	1.637524903	Up	1.49E-69	3.24E-68
Egr1	3072	147	377	4.144116179	12.87158306	1.635053145	Up	3.64E-35	4.09E-34
Cacng5	3771	202	518	4.639066904	14.40738136	1.634901582	Up	1.11E-47	1.65E-46
Tmem194	6001	80	205	1.154521857	3.582960819	1.633856782	Up	7.94E-20	5.44E-19
Gm6588	2313	41	105	1.535125984	4.761299393	1.63299829	Up	7.41E-11	3.29E-10
Mid1	3937	72	184	1.58380927	4.90189758	1.629941732	Up	6.80E-18	4.30E-17
Ablim1	6621	2170	5532	28.38389195	87.63355062	1.626410891	Up	0	0
Per1	4660	382	972	7.099262668	21.87722195	1.623688453	Up	4.79E-87	1.28E-85
Ptpn4	4706	800	2033	14.72223897	45.31033577	1.621843087	Up	1.16E-179	7.23E-178
Cacna1a	7929	3116	7912	34.03414384	104.6597482	1.62065197	Up	0	0
Gm15319	2514	13	33	0.447830716	1.376767138	1.620259178	Up	0.000305862	0.000761576
Tpk1	2671	26	66	0.843014916	2.591682953	1.620259178	Up	2.96E-07	1.01E-06
Rsad2	3785	13	33	0.297449517	0.914449824	1.620259178	Up	0.000305862	0.000761803
Gpr150	2146	13	33	0.524625545	1.612857681	1.620259178	Up	0.000305862	0.000761689
Maml2	4452	136	345	2.645571793	8.127851572	1.619294487	Up	6.83E-32	7.04E-31
Rps6ka3	7320	423	1073	5.004550606	15.37448105	1.619225285	Up	1.61E-95	4.74E-94
Dab2ip	6651	1367	3466	17.79989193	54.65796211	1.618563189	Up	4.00E-304	4.74E-302
Maml3	6512	167	423	2.220945381	6.812990764	1.617114338	Up	1.18E-38	1.45E-37
Zfp938	2030	47	119	2.005107304	6.148408979	1.616533689	Up	5.83E-12	2.77E-11
Ccng2	2494	138	349	4.79201795	14.67711856	1.614863546	Up	4.03E-32	4.19E-31
Kbtbd8	4732	55	139	1.006592644	3.080930411	1.613886136	Up	1.06E-13	5.52E-13
Cbll1	4007	112	283	2.42066382	7.40762379	1.613608098	Up	2.53E-26	2.18E-25
Pcdhgb6	4683	395	998	7.304806845	22.35209364	1.613491939	Up	1.59E-88	4.34E-87
Arhgef37	3234	95	240	2.544013365	7.783645549	1.613339764	Up	1.47E-22	1.11E-21
Brwd3	6434	192	485	2.584377617	7.906285752	1.613183213	Up	6.37E-44	8.81E-43
Rab3d	3867	65	164	1.455710396	4.448171269	1.611488969	Up	7.16E-16	4.15E-15
Cecr2	9213	174	439	1.635625889	4.997758584	1.611438411	Up	7.40E-40	9.35E-39
Dynlt1a	4945	174	439	3.047324836	9.311294203	1.611438411	Up	7.40E-40	9.35E-39
Gpr171	2225	46	116	1.790455845	5.468142183	1.610723816	Up	1.22E-11	5.67E-11
Mas1	2475	23	58	0.80480086	2.457902294	1.610723816	Up	1.73E-06	5.50E-06
Hook1	4239	274	690	5.59787176	17.07251484	1.608725246	Up	1.65E-61	3.14E-60
Rorc	2574	114	287	3.835589381	11.6945948	1.608321689	Up	1.49E-26	1.29E-25
Khnyn	3876	401	1008	8.959760547	27.27649658	1.606126274	Up	8.24E-89	2.26E-87
Dgkd	5694	1087	2731	16.53285589	50.30556858	1.605382151	Up	4.07E-237	3.80E-235
Adamts10	4065	466	1170	9.927986219	30.18819429	1.604411447	Up	1.27E-102	4.04E-101
Cul4b	5056	224	562	3.836867059	11.65845699	1.603376175	Up	3.45E-50	5.40E-49
Atrx	10242	1097	2747	9.275934108	28.1310351	1.600598162	Up	1.83E-237	1.72E-235
Pagr1a	1412	419	1049	25.69893495	77.92065888	1.600297306	Up	7.24E-92	2.07E-90
Shank2	6359	999	2501	13.60543595	41.25120995	1.600253251	Up	2.58E-216	2.11E-214
Zfp300	4658	30	75	0.557773105	1.688782049	1.598232872	Up	6.20E-08	2.25E-07
Zfp472	2337	34	85	1.259957812	3.814802319	1.598232872	Up	8.18E-09	3.17E-08
Syne1	10869	10750	26849	85.65538557	259.0898209	1.596836473	Up	0	0
Samd12	934	89	222	8.252374517	24.92974997	1.594987212	Up	1.16E-20	8.20E-20
Fgf14	3224	520	1296	13.96831787	42.1620572	1.593786967	Up	2.17E-112	7.80E-111
Proser2	3625	45	112	1.07507881	3.240573203	1.591806603	Up	4.04E-11	1.82E-10
Usp28	4220	242	602	4.966365907	14.9622141	1.591061216	Up	4.71E-53	7.72E-52
Zfp433	2384	60	149	2.17962007	6.555288985	1.588582702	Up	2.77E-14	1.49E-13
Taf5	3258	50	124	1.329091019	3.991925521	1.586644898	Up	4.14E-12	1.98E-11
Mybl1	4984	46	114	0.799310645	2.39904637	1.585632835	Up	3.08E-11	1.40E-10
Rad54l	3075	21	52	0.59143902	1.773658678	1.584427072	Up	7.76E-06	2.31E-05
Celf1	7813	1121	2774	12.42577791	37.23920982	1.583486286	Up	4.68E-236	4.34E-234
Camkk2	4888	1074	2655	19.02868965	56.96986009	1.582022645	Up	1.03E-225	8.98E-224
Prpf39	4068	199	491	4.236507026	12.65937814	1.579259371	Up	3.90E-43	5.32E-42
Vwa3a	4574	15	37	0.284008212	0.84843268	1.578867547	Up	0.000173366	0.000442697
Fam132a	1321	30	74	1.966772992	5.875444481	1.578867547	Up	9.89E-08	3.53E-07
Cd300lf	1885	15	37	0.689153083	2.058743278	1.578867547	Up	0.000173366	0.000442765
Strip2	5369	640	1575	10.32339082	30.76797959	1.575512795	Up	6.51E-134	2.83E-132
Pcdhgb8	4617	229	563	4.295477086	12.78969963	1.574092101	Up	5.58E-49	8.52E-48
Slc35g1	3471	35	86	0.873271385	2.598697103	1.573286515	Up	9.90E-09	3.83E-08
Tspan9	3930	1003	2458	22.1026416	65.5995942	1.569468087	Up	1.05E-206	7.92E-205
Fos	2093	86	210	3.558484035	10.52354085	1.56428554	Up	4.05E-19	2.69E-18
Sycp2	5687	34	83	0.517763567	1.530758532	1.563881367	Up	2.07E-08	7.81E-08
Lin7c	4136	429	1047	8.982817181	26.55082231	1.563516666	Up	1.12E-88	3.08E-87
Ier2	1522	55	134	3.12956399	9.234257283	1.561034254	Up	1.06E-12	5.24E-12
P2ry14	1994	78	190	3.387702367	9.994021322	1.560758166	Up	2.17E-17	1.35E-16
Serpinb1b	1718	23	56	1.159419166	3.418823592	1.560097743	Up	4.43E-06	1.35E-05
Arl4a	3693	99	241	2.321622937	6.84462343	1.559837493	Up	1.25E-21	9.18E-21
Zfp26	11407	362	880	2.748355625	8.091388526	1.557818603	Up	1.96E-74	4.56E-73
Dsp	9592	14	34	0.126402209	0.371776189	1.556412696	Up	0.000370946	0.000910995
Tmem179b	848	14	34	1.429775933	4.205279727	1.556412696	Up	0.000370946	0.000910861
Hist2h2ac	468	52	126	9.622618974	28.23816794	1.553144982	Up	6.00E-12	2.85E-11
Gprin1	4141	467	1131	9.766691029	28.64634375	1.552409251	Up	1.17E-94	3.41E-93
Tbc1d8	4438	252	610	4.917552914	14.41631827	1.551690286	Up	7.49E-52	1.20E-50
Foxp3	3832	27	65	0.610202612	1.779097219	1.543785088	Up	9.11E-07	2.96E-06
Stat2	4394	413	994	8.14002611	23.72674466	1.543408847	Up	1.02E-82	2.63E-81
Gm996	4684	941	2264	17.39836894	50.69572763	1.542912107	Up	7.51E-186	4.84E-184
Pcdhgb7	4531	251	603	4.797505245	13.95838184	1.540775415	Up	9.21E-51	1.45E-49
Rnf2	3028	103	247	2.94589425	8.555647976	1.538171481	Up	1.04E-21	7.67E-21
Klhl3	2142	93	223	3.760099011	10.91936092	1.538045866	Up	9.52E-20	6.49E-19
Col5a1	8402	160	383	1.649199158	4.781101036	1.535577264	Up	1.05E-32	1.11E-31
Nedd4l	8212	694	1661	7.318908684	21.21448613	1.535349282	Up	6.68E-136	2.97E-134
G2e3	6703	84	201	1.08529016	3.145130446	1.535039045	Up	6.67E-18	4.22E-17
Zfp119a	2041	18	43	0.763774754	2.209720148	1.53264453	Up	7.35E-05	0.000196802
Unc5c	9355	738	1763	6.832008041	19.76607073	1.53264453	Up	9.38E-144	4.53E-142
Garnl3	3387	744	1777	19.02363645	55.02804146	1.532373932	Up	7.66E-145	3.73E-143
Msl2	4888	649	1549	11.4987147	33.23778278	1.531351538	Up	2.19E-126	8.93E-125
Thoc2	7619	446	1063	5.069588209	14.63346306	1.529330759	Up	3.67E-87	9.84E-86
Npr1	4065	81	193	1.725680008	4.979761965	1.528911811	Up	3.71E-17	2.30E-16
Itga7	4020	279	664	6.01054633	17.32422641	1.527222896	Up	5.13E-55	8.78E-54
Mex3a	5776	37	88	0.554766641	1.597965182	1.52628303	Up	1.42E-08	5.43E-08
Nfib	9241	1331	3163	12.4736882	35.89980143	1.525087762	Up	1.97E-254	1.95E-252
Lurap1	1427	214	508	12.98750115	37.33804406	1.523522477	Up	2.37E-42	3.18E-41
Pcdhga8	4729	265	629	4.853023103	13.95060866	1.523372434	Up	5.09E-52	8.19E-51
Syt9	3816	289	684	6.558813405	18.80007407	1.519231609	Up	3.41E-56	5.92E-55
Usp2	3867	422	998	9.450919799	27.06874955	1.518101594	Up	4.51E-81	1.14E-79
Cnot6	5726	539	1272	8.152169865	23.29955317	1.515046269	Up	1.64E-102	5.21E-101
Rnft1	4434	95	224	1.855511778	5.298636834	1.513804091	Up	2.11E-19	1.41E-18
Pcdhga10	4534	261	615	4.985340091	14.22674098	1.512841381	Up	2.14E-50	3.36E-49
Tmem63c	3333	421	992	10.9391249	31.21678571	1.512824664	Up	3.46E-80	8.61E-79
Syt10	1845	45	106	2.112282214	6.025891664	1.512372135	Up	6.23E-10	2.62E-09
Fndc9	2263	144	339	5.510788418	15.71183714	1.511521239	Up	1.70E-28	1.56E-27
Stard5	2425	156	367	5.571198779	15.87326059	1.510538811	Up	1.09E-30	1.08E-29
Col8a2	4331	37	87	0.739859644	2.106895005	1.509794907	Up	2.23E-08	8.40E-08
Pcdhgc3	4686	915	2149	16.91042835	48.10009741	1.508126611	Up	1.10E-170	6.36E-169
Kcnrg	1832	35	82	1.654544201	4.694617439	1.504573765	Up	6.13E-08	2.23E-07
Nck1	1685	170	398	8.737452244	24.77393487	1.503538461	Up	6.36E-33	6.78E-32
Kcnip4	2403	360	842	12.97431772	36.75108332	1.502128104	Up	1.23E-67	2.58E-66
Sulf1	4625	145	339	2.715138975	7.68775945	1.50153715	Up	3.12E-28	2.84E-27
Hpcal1	1561	748	1747	41.49870015	117.3820869	1.50007421	Up	4.91E-138	2.24E-136
Plcb3	4257	242	565	4.923200405	13.9205573	1.499548597	Up	7.46E-46	1.07E-44
Syne4	1354	36	84	2.302606017	6.506874739	1.498697198	Up	4.63E-08	1.70E-07
Tmem56	6222	573	1332	7.975545813	22.45360316	1.493291815	Up	5.29E-105	1.75E-103
Frrs1l	3854	1675	3893	37.63907136	105.9459887	1.493026026	Up	5.92E-303	6.92E-301
Rnf225	3239	19	44	0.508017241	1.424798841	1.487808882	Up	8.72E-05	0.00023139
0610040J01Rik	1870	19	44	0.879929329	2.4678735	1.487808882	Up	8.72E-05	0.000231354
Plekhd1	3527	348	805	8.544951128	23.93879278	1.486206254	Up	9.53E-64	1.87E-62
Lum	2075	16	37	0.66778657	1.870231845	1.485758143	Up	0.000329926	0.000816622
Cmtm7	1137	16	37	1.218695807	3.413131996	1.485758143	Up	0.000329926	0.000816501
Prex2	11054	1046	2418	8.194982362	22.94291842	1.48523617	Up	1.70E-187	1.11E-185
Gnpnat1	2536	88	203	3.005171225	8.395732896	1.482209076	Up	3.18E-17	1.97E-16
Fbxl22	3935	46	106	1.012392441	2.825354541	1.480663275	Up	1.15E-09	4.73E-09
Zc3h6	4916	208	478	3.664268251	10.1983015	1.476731867	Up	3.31E-38	4.01E-37
Ski	5465	1185	2719	18.77863337	52.18321903	1.474493869	Up	2.57E-208	1.96E-206
Polg2	1577	17	39	0.933583198	2.593849288	1.474244155	Up	0.000246136	0.000618955
Tnc	7100	109	250	1.329547777	3.693120555	1.473904737	Up	1.07E-20	7.60E-20
Eed	2060	89	204	3.741610582	10.38663264	1.472996688	Up	3.73E-17	2.31E-16
Speg	10787	902	2061	7.241718813	20.03960411	1.468449943	Up	1.98E-157	1.06E-155
Pik3r3	5004	994	2270	17.20302745	47.57955555	1.467679318	Up	4.70E-173	2.74E-171
Jph1	4807	224	511	4.035614698	11.14958243	1.466129336	Up	2.63E-40	3.36E-39
Slc30a4	5482	268	611	4.233811924	11.68998634	1.465244156	Up	8.14E-48	1.21E-46
Ccdc37	2141	18	41	0.728101015	2.008533197	1.46393178	Up	0.000183653	0.000468176
Timeless	4459	42	95	0.815732221	2.234590549	1.453842963	Up	1.33E-08	5.07E-08
Phip	10729	899	2033	7.256651144	19.87421382	1.453521971	Up	5.72E-153	2.98E-151
Zfp882	5651	127	287	1.946319853	5.326824814	1.452527017	Up	4.75E-23	3.65E-22
1700028K03Rik	3096	27	61	0.755263699	2.06652521	1.452154612	Up	5.54E-06	1.68E-05
Fam133b	2302	129	291	4.853110612	13.25865574	1.449952864	Up	2.73E-23	2.12E-22
Zfp143	3013	83	187	2.385694117	6.509599948	1.448159806	Up	1.74E-15	9.89E-15
Gpr85	2951	182	410	5.341189387	14.57224525	1.447990236	Up	4.30E-32	4.45E-31
Sowahb	3900	180	405	3.997087882	10.89186478	1.446229778	Up	1.15E-31	1.17E-30
Fam69c	2153	28	63	1.126288891	3.069080956	1.446229778	Up	4.15E-06	1.27E-05
Ptpn2	8404	222	499	2.287719266	6.22768054	1.444784916	Up	1.42E-38	1.75E-37
Lrrc4	3622	648	1456	15.49395744	42.16234462	1.444249414	Up	4.58E-109	1.59E-107
Srrm4	7475	516	1159	5.97825318	16.26237845	1.443742373	Up	3.69E-87	9.89E-86
Ctbp2	4170	434	974	9.013417198	24.49823107	1.442531507	Up	1.88E-73	4.33E-72
Smad3	5090	325	729	5.529697544	15.021786	1.441783873	Up	2.19E-55	3.75E-54
Lpp	15649	479	1073	2.650847364	7.1915906	1.439857292	Up	1.65E-80	4.13E-79
Zfp958	2361	42	94	1.540597193	4.175838473	1.438576206	Up	2.05E-08	7.75E-08
Kcnmb1	4188	47	105	0.971912088	2.629628819	1.435961443	Up	3.22E-09	1.29E-08
Ccne2	3113	30	67	0.83459914	2.257394729	1.435503372	Up	2.34E-06	7.33E-06
Peak1	10979	1115	2485	8.795243775	23.73971127	1.432506919	Up	1.68E-182	1.07E-180
Zfp654	4745	162	361	2.95674994	7.979631018	1.432309801	Up	5.15E-28	4.66E-27
Bex4	782	31	69	3.43313388	9.254525627	1.430632923	Up	1.75E-06	5.55E-06
Espn	2861	18	40	0.544866925	1.466405086	1.42830787	Up	0.000287466	0.000717912
Zfp712	3970	36	80	0.785322052	2.113544056	1.42830787	Up	2.70E-07	9.24E-07
Arhgap26	7899	1867	4148	20.46953622	55.07803765	1.427998744	Up	8.50E-302	9.85E-300
C1qtnf4	1365	323	717	20.49300612	55.09324193	1.426743731	Up	1.14E-53	1.88E-52
Zfp385b	3202	374	830	10.11547016	27.18745713	1.426377843	Up	7.97E-62	1.52E-60
Stag1	6010	625	1387	9.006194964	24.20548638	1.42634447	Up	4.52E-102	1.43E-100
Grin1os	2894	177	392	5.296762967	14.20690135	1.423409071	Up	5.20E-30	5.03E-29
Slco2a1	4033	70	155	1.503161407	4.031023229	1.423146165	Up	8.74E-13	4.33E-12
Spata2l	2380	70	155	2.547163846	6.830721296	1.423146165	Up	8.74E-13	4.33E-12
Dhrs3	1713	85	188	4.297316705	11.51098031	1.421502693	Up	3.59E-15	2.01E-14
Gal3st3	2422	152	336	5.435071328	14.55046804	1.420694686	Up	6.96E-26	5.90E-25
Zfpm2	4974	435	961	7.57389491	20.26419852	1.419825807	Up	8.22E-71	1.82E-69
Zfp81	2253	67	148	2.575427981	6.889890953	1.419668952	Up	3.12E-12	1.50E-11
Jmjd1c	8617	1868	4126	18.77398981	50.22095366	1.419554143	Up	1.58E-297	1.82E-295
Frem1	9524	111	245	1.00934443	2.698102984	1.41852685	Up	2.94E-19	1.97E-18
Sesn1	3182	371	818	10.09739936	26.96279769	1.416986433	Up	2.30E-60	4.29E-59
Stk32a	3765	137	302	3.151311871	8.413056143	1.416677433	Up	2.48E-23	1.93E-22
Kcnj9	3270	437	963	11.57362704	30.88804058	1.416207295	Up	1.10E-70	2.42E-69
Lrrtm3	3852	489	1077	10.99406701	29.32521802	1.415416657	Up	9.01E-79	2.20E-77
Prss53	2531	25	55	0.855428396	2.279199647	1.413808301	Up	2.38E-05	6.70E-05
3110001I22Rik	1611	35	77	1.881517677	5.013107405	1.413808301	Up	5.55E-07	1.85E-06
Ctdspl2	6737	291	640	3.740780628	9.963805731	1.413357529	Up	1.96E-47	2.88E-46
Malt1	5008	147	323	2.542077656	6.764723138	1.412022787	Up	9.97E-25	8.16E-24
Col19a1	10542	217	476	1.782676424	4.735826306	1.409571308	Up	1.41E-35	1.61E-34
Zfp738	4504	135	296	2.595799746	6.892950407	1.408942546	Up	1.01E-22	7.66E-22
Slco4a1	3087	78	171	2.188234052	5.809935427	1.408755073	Up	9.18E-14	4.80E-13
Slc17a7	2940	1661	3638	48.92807178	129.7858032	1.407398247	Up	3.43E-259	3.47E-257
Plcb4	3692	1079	2361	25.3101985	67.07275101	1.406007954	Up	1.11E-168	6.33E-167
C3ar1	4299	27	59	0.543916355	1.439449361	1.404060324	Up	1.33E-05	3.85E-05
Tmem132a	3489	1415	3092	35.12297295	92.95020255	1.404043043	Up	8.27E-220	6.83E-218
Asf1a	2182	92	201	3.651479611	9.661690824	1.403794512	Up	7.67E-16	4.45E-15
Cacnb4	8088	1606	3504	17.19650527	45.43962929	1.401835659	Up	3.16E-248	3.09E-246
2610008E11Rik	4229	240	523	4.914839675	12.97107076	1.400081318	Up	1.53E-38	1.87E-37
Sp4	9017	410	891	3.937835645	10.36400131	1.396106299	Up	3.68E-64	7.28E-63
Zbtb8a	2229	52	113	2.020361454	5.317165763	1.396044021	Up	1.83E-09	7.45E-09
Ptchd4	6890	268	582	3.368614944	8.859630048	1.395090929	Up	1.79E-42	2.40E-41
Zfp933	4247	181	393	3.690898589	9.705593864	1.394844392	Up	3.24E-29	3.05E-28
Lgr4	5060	389	844	6.657863445	17.49458942	1.393777621	Up	1.01E-60	1.90E-59
Ythdc1	3034	295	638	8.420584501	22.05550098	1.389146246	Up	4.19E-46	6.03E-45
Rbm24	3224	25	54	0.671553744	1.756752383	1.387336089	Up	3.67E-05	0.000101532
Foxn2	5084	310	669	5.280705535	13.8016942	1.386042772	Up	4.23E-48	6.32E-47
Gm6251	592	19	41	2.779506494	7.263968876	1.385929268	Up	0.00033192	0.000821314
Smarcd2	2755	266	574	8.361724074	21.85254956	1.385929268	Up	1.65E-41	2.16E-40
Galnt7	4340	297	640	5.926557723	15.46685696	1.383913751	Up	5.50E-46	7.90E-45
Snrk	4845	2141	4605	38.27001961	99.68910061	1.381221138	Up	0	0
Rmdn1	1875	82	176	3.787462828	9.845170018	1.378184391	Up	1.05E-13	5.46E-13
Rsbn1	6727	387	830	4.982247939	12.94101943	1.377082547	Up	1.11E-58	2.01E-57
Appl2	2945	1309	2807	38.49374334	99.96982646	1.376868744	Up	6.72E-194	4.58E-192
Tob2	3994	406	870	8.803467635	22.84667568	1.375840451	Up	2.44E-61	4.60E-60
Zc3hav1l	6538	57	122	0.75503266	1.957161838	1.3741521	Up	6.72E-10	2.81E-09
Wapl	6351	573	1224	7.813548426	20.21394733	1.371301291	Up	3.96E-85	1.04E-83
Luc7l3	3296	709	1513	18.62922684	48.14637007	1.369859232	Up	1.29E-104	4.22E-103
Bmp5	2528	45	96	1.541598372	3.982960396	1.369414181	Up	4.81E-08	1.76E-07
Cry1	3016	150	320	4.307206769	11.12834204	1.369414181	Up	1.84E-23	1.44E-22
Prkg1	6978	203	433	2.519421735	6.508317869	1.369192075	Up	3.60E-31	3.61E-30
Wipf3	4204	221	471	4.552661546	11.75087007	1.367985467	Up	1.02E-33	1.11E-32
Zranb1	2127	642	1368	26.1398648	67.45752953	1.367727805	Up	1.50E-94	4.37E-93
Gpr34	1898	23	49	1.049463713	2.707769528	1.367452665	Up	0.000101519	0.000267075
Gabra4	4123	92	196	1.932459013	4.986026257	1.367452665	Up	6.20E-15	3.43E-14
Ppil4	2896	132	281	3.947400325	10.17699561	1.366336978	Up	9.97E-21	7.07E-20
Rb1	4625	322	684	6.029481035	15.51158544	1.363240414	Up	6.04E-48	8.99E-47
Itgbl1	2357	58	123	2.131101869	5.473402089	1.360838287	Up	7.66E-10	3.20E-09
Foxo3	2889	557	1179	16.69719243	42.80338229	1.358119263	Up	7.00E-81	1.76E-79
Syt14	7938	327	692	3.56756962	9.14338116	1.357786179	Up	3.38E-48	5.06E-47
H3f3b	1993	1372	2903	59.61871505	152.774743	1.357568867	Up	3.45E-196	2.37E-194
Casp8ap2	6804	164	347	2.087446444	5.349054152	1.357544625	Up	5.43E-25	4.47E-24
Zfp760	4209	78	165	1.604912929	4.111656669	1.357224772	Up	1.13E-12	5.56E-12
Ppfia2	6437	577	1220	7.762973487	19.87870763	1.356542701	Up	1.75E-83	4.54E-82
Mtmr12	4518	239	505	4.581286723	11.72349159	1.355577547	Up	1.50E-35	1.71E-34
Rbfox3	4545	1328	2805	25.3046297	64.7307744	1.355050401	Up	4.26E-189	2.82E-187
Clec3b	992	20	42	1.746039733	4.440679635	1.346694105	Up	0.00037934	0.000929149
Dnajc19	1870	70	147	3.241844895	8.244941013	1.346694105	Up	2.50E-11	1.14E-10
Ush1g	3183	20	42	0.544163184	1.38396299	1.346694105	Up	0.00037934	0.000929286
Rbl1	4883	30	63	0.532071907	1.353211406	1.346694105	Up	1.30E-05	3.77E-05
Elk1	3548	293	615	7.151873234	18.18039561	1.345990523	Up	1.79E-42	2.40E-41
Shank3	7130	1456	3056	17.68510505	44.95475599	1.345938965	Up	1.02E-203	7.51E-202
Ptpn21	5697	162	340	2.46266078	6.259570314	1.34584571	Up	3.24E-24	2.61E-23
Rem2	1887	21	44	0.963791726	2.445640406	1.343418973	Up	0.000281542	0.00070396
Nol4	5028	287	601	4.943362134	12.536925	1.342619031	Up	2.16E-41	2.83E-40
Rnf152	8529	885	1853	8.986300871	22.78710374	1.342418298	Up	8.11E-124	3.27E-122
Pcdhga11	4713	346	724	6.3579112	16.11212977	1.341522436	Up	1.90E-49	2.92E-48
Inpp4b	8367	306	640	3.167287278	8.022727287	1.340845029	Up	7.02E-44	9.69E-43
Plekhh3	3007	212	443	6.105738943	15.45190832	1.339547211	Up	7.56E-31	7.51E-30
Celf2	9087	912	1905	8.691807697	21.98802776	1.338990045	Up	9.66E-127	3.96E-125
Tmem201	3721	932	1946	21.69162267	54.85231869	1.338414627	Up	2.42E-129	1.02E-127
Atl2	3903	718	1499	15.9316843	40.28235999	1.338249411	Up	4.67E-100	1.44E-98
Cdkn1b	2405	276	576	9.938705003	25.11997642	1.337705322	Up	1.59E-39	1.99E-38
Prom1	3746	138	288	3.190414513	8.063740428	1.337705322	Up	1.42E-20	1.00E-19
Bcl6b	3426	23	48	0.581401672	1.469486848	1.337705322	Up	0.000155395	0.000399249
Top2b	5633	658	1371	10.11630562	25.52757308	1.335373859	Up	2.24E-91	6.34E-90
Dao	2018	206	429	8.840602368	22.2970781	1.334638087	Up	9.16E-30	8.78E-29
Adamts15	5928	75	156	1.09569295	2.760121678	1.332888305	Up	9.08E-12	4.26E-11
Dab1	5330	479	995	7.782947542	19.57977498	1.330975647	Up	1.71E-66	3.51E-65
Cd46	1875	26	54	1.200902848	3.020677164	1.330752561	Up	6.40E-05	0.00017247
Pou2f2	3322	26	54	0.677812414	1.704927659	1.330752561	Up	6.40E-05	0.000172442
D130040H23Rik	2002	40	83	1.730341074	4.348363523	1.329416113	Up	7.09E-07	2.33E-06
Socs7	7015	972	2015	11.99981052	30.12722978	1.328056397	Up	2.82E-132	1.20E-130
Nhsl2	12971	801	1660	5.348042571	13.42290305	1.327613871	Up	2.93E-109	1.02E-107
Tnfsf12	1694	28	58	1.43146398	3.591091014	1.32693085	Up	3.55E-05	9.84E-05
Rragd	5047	602	1247	10.32996822	25.91462767	1.32693085	Up	1.75E-82	4.49E-81
Slc24a5	1951	29	60	1.287290391	3.225565057	1.325214377	Up	2.65E-05	7.42E-05
Zfp595	3909	30	62	0.664647512	1.663557604	1.323610492	Up	1.97E-05	5.61E-05
Smim4	1338	30	62	1.941784098	4.860124569	1.323610492	Up	1.97E-05	5.61E-05
Lyn	3456	110	227	2.756479394	6.889123147	1.321493551	Up	2.93E-16	1.74E-15
Orc4	4029	268	553	5.760674352	14.39592875	1.321351257	Up	2.50E-37	2.97E-36
Hnrnpa2b1	2264	1030	2125	39.4000344	98.44515261	1.321123281	Up	2.83E-138	1.29E-136
Fam117a	2317	51	105	1.906250371	4.753079627	1.318124953	Up	2.96E-08	1.10E-07
Cep126	3647	136	280	3.22952718	8.052562285	1.318124953	Up	1.26E-19	8.50E-19
Chl1	7751	1531	3148	17.10618847	42.59796099	1.316266035	Up	1.03E-202	7.42E-201
Ccdc73	3944	94	193	2.064081048	5.132538638	1.314172963	Up	6.13E-14	3.24E-13
Wdhd1	4174	79	162	1.639118853	4.070749653	1.312374032	Up	6.54E-12	3.10E-11
Zfp229	4526	41	84	0.784521962	1.946599292	1.311070195	Up	8.00E-07	2.62E-06
Suz12	4373	279	571	5.525359306	13.69520242	1.3095304	Up	5.62E-38	6.76E-37
Cnnm4	4582	197	403	3.723462122	9.224902527	1.308888986	Up	2.85E-27	2.52E-26
Lyl1	1801	24	49	1.154073125	2.853607199	1.30605212	Up	0.000175633	0.000448349
Acvr2a	5681	267	545	4.070261115	10.06198204	1.305721265	Up	3.62E-36	4.19E-35
Mpzl3	1035	26	53	2.175548638	5.370903439	1.303785513	Up	9.71E-05	0.000255979
Rims1	4066	1575	3210	33.54663649	82.80365034	1.303526246	Up	1.39E-203	1.01E-201
Dnah10	14038	27	55	0.166569056	0.410931351	1.302776988	Up	7.22E-05	0.000193397
Stxbp5l	12061	2517	5126	18.07322673	44.57661731	1.302433039	Up	0	0
Tle2	2994	349	710	10.09507221	24.87243917	1.300896765	Up	2.43E-46	3.52E-45
Map3k5	5393	351	714	5.636538724	13.8860785	1.300757821	Up	1.39E-46	2.02E-45
Rbm12	3752	412	838	9.509773762	23.42572354	1.300610683	Up	2.33E-54	3.93E-53
Spef1	2264	31	63	1.185826278	2.91860923	1.29938839	Up	2.22E-05	6.28E-05
Lonrf3	7370	303	615	3.560499585	8.752244724	1.297573394	Up	3.24E-40	4.12E-39
Cldn12	3804	390	791	8.878914984	21.80960499	1.296508348	Up	3.64E-51	5.77E-50
Ahr	5494	38	77	0.599005404	1.469988356	1.295163804	Up	2.88E-06	8.95E-06
Ercc8	2107	78	158	3.206017333	7.865102304	1.294683306	Up	1.94E-11	8.92E-11
Flrt3	4537	246	498	4.695719288	11.51257277	1.293792204	Up	9.60E-33	1.02E-31
Tmem161b	2686	171	346	5.513481237	13.51082644	1.29308049	Up	3.16E-23	2.45E-22
Mob1b	3171	96	194	2.6218678	6.416782406	1.291255118	Up	1.15E-13	6.00E-13
Zfp40	4079	48	97	1.019115322	2.494191838	1.291255118	Up	1.58E-07	5.54E-07
Rfx3	9187	499	1008	4.703949256	11.50796786	1.290688695	Up	2.86E-64	5.68E-63
Fat1	14627	5114	10326	30.2789814	74.04379743	1.290062214	Up	0	0
Zfp395	4229	219	442	4.484791203	10.96216687	1.289420277	Up	4.21E-29	3.96E-28
Pitpnm3	6666	745	1499	9.678916925	23.58566622	1.28499283	Up	4.95E-94	1.43E-92
Sec14l1	4720	1089	2188	19.98120521	48.62024509	1.282913561	Up	5.07E-136	2.26E-134
U2surp	7736	792	1590	8.866342819	21.5572068	1.281759207	Up	3.07E-99	9.41E-98
Slitrk4	3935	344	690	7.570934776	18.39145881	1.280492574	Up	5.04E-44	6.99E-43
Cnot6l	8696	459	920	4.571186636	11.09634934	1.279444484	Up	4.87E-58	8.68E-57
Cdc42ep4	3247	709	1419	18.91035777	45.83655101	1.277321834	Up	2.68E-88	7.28E-87
Lhx9	4924	26	52	0.457289366	1.107636157	1.276304777	Up	0.000146432	0.000377615
Gbp6	4316	36	72	0.72236528	1.749697153	1.276304777	Up	7.72E-06	2.30E-05
Rec8	2055	149	298	6.279285666	15.20954641	1.276304777	Up	7.62E-20	5.22E-19
Myo5c	6732	27	54	0.347340524	0.841320512	1.276304777	Up	0.000108872	0.00028525
Arhgap10	3038	125	250	3.563346394	8.631058572	1.276304777	Up	6.78E-17	4.14E-16
BC055324	2910	24	48	0.714256254	1.73005565	1.276304777	Up	0.000265392	0.000664874
OTTMUSG00000016609	2577	37	74	1.243435048	3.011820783	1.276304777	Up	5.77E-06	1.74E-05
Gabrb2	7552	2384	4756	27.33883908	66.05286952	1.272669256	Up	1.30E-289	1.47E-287
Iffo2	5716	362	722	5.484690801	13.24819775	1.272313917	Up	1.53E-45	2.17E-44
Per2	5837	294	585	4.362078089	10.51182198	1.268925247	Up	4.46E-37	5.26E-36
Epb41	6565	1241	2465	16.37091109	39.38165995	1.266389308	Up	6.08E-150	3.06E-148
Pcdhgb2	4629	207	411	3.87274555	9.31250386	1.265812403	Up	1.91E-26	1.66E-25
Pcca	2603	520	1031	17.30075175	41.54285329	1.263765581	Up	1.30E-63	2.53E-62
Smc3	4851	404	801	7.212501049	17.31861135	1.263751727	Up	8.06E-50	1.25E-48
Creb1	8421	523	1036	5.378656634	12.90351149	1.262445928	Up	8.22E-64	1.62E-62
Ccdc59	1078	44	87	3.534839623	8.464714534	1.259816654	Up	1.12E-06	3.62E-06
Tmem164	5357	366	723	5.916913739	14.15560631	1.258456776	Up	7.48E-45	1.05E-43
4921524J17Rik	1595	38	75	2.063282564	4.931878861	1.257195954	Up	6.43E-06	1.93E-05
Calb2	1431	1488	2934	90.05318889	215.0464613	1.255799122	Up	9.03E-176	5.42E-174
Plekhg4	4167	65	128	1.350907631	3.221797898	1.253936964	Up	3.90E-09	1.55E-08
Fnip1	6281	538	1059	7.418041884	17.68393832	1.253329288	Up	1.82E-64	3.61E-63
Zfp944	2784	30	59	0.933228133	2.222770403	1.252057231	Up	6.72E-05	0.000180596
Ddah2	1350	86	169	5.516968212	13.13000105	1.250919459	Up	1.42E-11	6.61E-11
Lysmd3	3126	84	165	2.327159291	5.536136571	1.250309568	Up	2.51E-11	1.15E-10
Prdm10	3408	131	257	3.328951811	7.909433189	1.248506325	Up	8.68E-17	5.28E-16
Cdc42ep3	1967	49	96	2.157384325	5.11892419	1.246557434	Up	3.91E-07	1.32E-06
Smarcad1	5098	208	407	3.533452868	8.37348801	1.244750043	Up	1.46E-25	1.22E-24
Pard6g	3143	112	219	3.086096063	7.308219092	1.243736915	Up	1.90E-14	1.03E-13
Zfp667	3671	134	262	3.161230859	7.485636455	1.243638588	Up	5.46E-17	3.35E-16
Anp32a	2089	926	1810	38.38913668	90.87657684	1.243210376	Up	1.69E-107	5.81E-106
Cers6	3930	352	688	7.756859265	18.36148121	1.243137913	Up	5.59E-42	7.42E-41
Diap2	8441	239	467	2.452109159	5.802762623	1.242716709	Up	5.10E-29	4.76E-28
Ahctf1	8831	839	1639	8.227878595	19.46618711	1.242377916	Up	2.02E-97	6.09E-96
Kat6a	9126	1421	2775	13.48495223	31.89292472	1.241885994	Up	1.74E-163	9.75E-162
Prkcb	8829	3809	7438	37.36244207	88.36015761	1.241807237	Up	0	0
St6galnac4	3994	394	769	8.543266621	20.19436046	1.241092745	Up	1.34E-46	1.94E-45
Arhgef7	4929	1432	2794	25.16054237	59.45377131	1.240605305	Up	2.52E-164	1.42E-162
Myt1	5529	699	1363	10.94879652	25.8559852	1.239725978	Up	4.58E-81	1.15E-79
Rnf19b	2532	415	809	14.19450311	33.51171431	1.239333143	Up	7.94E-49	1.21E-47
Ddx5	3520	4476	8724	110.1243133	259.947005	1.239084511	Up	0	0
Gabra2	2392	215	419	7.784183827	18.37234839	1.238918361	Up	4.38E-26	3.74E-25
Fem1c	2866	460	896	13.90008463	32.79016849	1.238169648	Up	8.24E-54	1.37E-52
Stag2	5966	683	1330	9.914555621	23.3819225	1.237773539	Up	5.90E-79	1.44E-77
Gabpb1	3254	189	368	5.03013979	11.86156778	1.237624309	Up	4.54E-23	3.50E-22
Pcdhgc5	4707	196	381	3.606182254	8.489705047	1.23524212	Up	9.25E-24	7.35E-23
Etohi1	3345	193	375	4.996857745	11.75836589	1.234594525	Up	2.16E-23	1.69E-22
0610030E20Rik	4634	226	439	4.223652782	9.936199792	1.234202944	Up	4.25E-27	3.74E-26
Ldoc1	1335	52	101	3.373322607	7.935091386	1.234076542	Up	2.43E-07	8.36E-07
Trmt10c	1846	52	101	2.439537205	5.73854117	1.234076542	Up	2.43E-07	8.36E-07
Zfp182	5944	151	293	2.200057064	5.17012025	1.232656892	Up	1.41E-18	9.15E-18
9030025P20Rik	2120	67	130	2.736999642	6.431604288	1.2325834	Up	4.79E-09	1.89E-08
Xkr6	2537	260	504	8.875415215	20.83636199	1.231216887	Up	9.35E-31	9.25E-30
Ccdc108	5718	32	62	0.484664964	1.13725895	1.230501087	Up	5.55E-05	0.000150524
Zfp800	3895	142	275	3.157306046	7.405204502	1.229845466	Up	1.79E-17	1.12E-16
Phf20l1	6670	455	881	5.907739835	13.85357624	1.229580251	Up	2.23E-52	3.61E-51
Ddr2	8290	169	327	1.765501021	4.137186004	1.228572166	Up	1.87E-20	1.31E-19
Ppp3ca	4846	3005	5813	53.70279203	125.8139327	1.228222695	Up	0	0
Kcnk3	3810	549	1062	12.47909721	29.23555655	1.228210489	Up	1.16E-62	2.23E-61
Slc2a4	2822	30	58	0.920661631	2.155672636	1.227395176	Up	0.000100078	0.000263367
Tmem167	10809	434	839	3.477282793	8.14119709	1.227280545	Up	8.03E-50	1.24E-48
Susd6	5065	727	1405	12.43056189	29.09435269	1.226847638	Up	3.64E-82	9.28E-81
Pcdhga7	4659	279	539	5.186176485	12.13410865	1.226324928	Up	1.40E-32	1.47E-31
Man1c1	4715	555	1072	10.19405764	23.84651467	1.226050006	Up	4.59E-63	8.90E-62
Cep44	1399	43	83	2.661868151	6.222604555	1.225079454	Up	3.30E-06	1.02E-05
Celf3	3118	252	486	6.999390582	16.34827683	1.223837357	Up	1.89E-29	1.80E-28
Zfp62	4027	336	648	7.225924951	16.87738669	1.223837357	Up	1.04E-38	1.29E-37
Lrrk2	8230	699	1348	7.355515913	17.1791583	1.223760913	Up	1.34E-78	3.27E-77
Yod1	3827	139	268	3.145517726	7.344938377	1.223452895	Up	6.13E-17	3.75E-16
Grk5	3167	208	401	5.68788845	13.28030759	1.223323485	Up	1.44E-24	1.17E-23
Slc22a4	2260	248	478	9.503400686	22.18356202	1.222975275	Up	5.82E-29	5.42E-28
Ppfia4	6067	1835	3534	26.19376172	61.09481793	1.221826754	Up	2.14E-202	1.54E-200
Naa16	3875	94	181	2.100835007	4.899126942	1.221561812	Up	6.80E-12	3.21E-11
Slf1	3742	120	231	2.777239041	6.474705529	1.221163223	Up	9.08E-15	4.99E-14
Il1rapl1	2739	172	331	5.438413352	12.67499469	1.220727429	Up	1.72E-20	1.21E-19
Zfp932	2075	119	229	4.966662613	11.57521872	1.220690802	Up	1.21E-14	6.59E-14
Neto2	5646	536	1030	8.221663821	19.134106	1.218644209	Up	4.23E-60	7.85E-59
Negr1	5002	1289	2476	22.31747355	51.91809845	1.218063828	Up	1.01E-141	4.73E-140
Epc1	3968	518	995	11.30560727	26.30045379	1.218049205	Up	4.48E-58	8.01E-57
Pcf11	5804	875	1680	13.0561896	30.35943624	1.217411088	Up	1.05E-96	3.12E-95
Acvr1c	9025	137	263	1.314647002	3.056471585	1.217191683	Up	1.58E-16	9.48E-16
Psd3	11316	3047	5849	23.31928951	54.21263383	1.217105266	Up	0	0
Txlng	3864	161	309	3.608482115	8.387512615	1.216850927	Up	3.83E-19	2.55E-18
Rsrc2	2176	184	353	7.323096058	17.01483097	1.216267194	Up	1.24E-21	9.14E-21
Pqlc3	1928	36	69	1.617079122	3.753650954	1.214904232	Up	2.54E-05	7.14E-05
Papolg	3764	130	249	2.991090383	6.938435526	1.213938896	Up	1.14E-15	6.55E-15
Epb41l4b	2966	263	503	7.67927819	17.78724402	1.211800377	Up	5.66E-30	5.46E-29
Rmnd5a	6165	1637	3130	22.99595221	53.25042537	1.211413112	Up	4.30E-177	2.62E-175
Tas1r3	3512	45	86	1.109669899	2.568359238	1.210716435	Up	2.72E-06	8.48E-06
Vps13a	11164	765	1461	5.934408065	13.72594369	1.209729302	Up	1.61E-83	4.18E-82
Zfp788	3831	264	504	5.96798295	13.79844698	1.209190581	Up	6.22E-30	6.00E-29
Proser1	4321	164	313	3.286967278	7.597520768	1.208771619	Up	3.49E-19	2.33E-18
Lin9	3160	43	82	1.178466311	2.721689604	1.207592027	Up	4.86E-06	1.48E-05
Sirpa	4030	1963	3743	42.18431996	97.41517289	1.207439652	Up	2.80E-210	2.17E-208
Fam101b	3511	170	324	4.193280271	9.678900057	1.206763844	Up	9.36E-20	6.38E-19
Cmpk1	1880	94	179	4.330178538	9.986355135	1.205531703	Up	1.45E-11	6.75E-11
Kcnj3	5215	813	1548	13.50118946	31.13353741	1.205382991	Up	6.93E-88	1.87E-86
Gria2	6841	2044	3891	25.87599746	59.65590865	1.205050561	Up	7.92E-218	6.51E-216
Gria4	5447	2711	5152	43.10304394	99.20425586	1.202612257	Up	8.16E-287	9.09E-285
Plscr4	3259	40	76	1.062946557	2.445913288	1.202304196	Up	1.16E-05	3.39E-05
Pkia	3682	703	1335	16.53511957	38.0285097	1.201547924	Up	1.13E-75	2.66E-74
Ireb2	5808	874	1656	13.03228665	29.90512	1.198302265	Up	5.04E-93	1.45E-91
Cpeb4	7641	1309	2480	14.83628768	34.04186192	1.1981798	Up	2.53E-138	1.16E-136
Pcdhgb4	4480	246	466	4.755463931	10.90987381	1.197976416	Up	2.05E-27	1.83E-26
Rreb1	8403	491	930	5.060377633	11.60808046	1.197812469	Up	5.19E-53	8.50E-52
Ppwd1	2366	66	125	2.415822346	5.541241746	1.197694942	Up	2.01E-08	7.61E-08
Smn1	1291	103	195	6.909502548	15.84237152	1.197134564	Up	2.40E-12	1.16E-11
Sptbn2	8235	4737	8965	49.81677167	114.1822285	1.196634688	Up	0	0
Zfp568	7183	120	227	1.446808923	3.314605262	1.195962669	Up	4.11E-14	2.19E-13
Pcdhga1	4537	54	102	1.030767649	2.357996831	1.193842617	Up	4.33E-07	1.45E-06
Pcdhga9	4717	278	525	5.104047631	11.67361193	1.193537317	Up	1.66E-30	1.63E-29
AU019823	3343	80	151	2.072475519	4.737534606	1.192781421	Up	7.83E-10	3.27E-09
Tmem2	6702	402	758	5.1946636	11.86251042	1.191307124	Up	3.61E-43	4.92E-42
Ppp1cc	2379	1320	2488	48.05242262	109.6901824	1.190753333	Up	2.07E-137	9.33E-136
Stom	2816	119	224	3.659738964	8.343095072	1.188841936	Up	7.92E-14	4.16E-13
Adrb2	2269	34	64	1.297717676	2.958402786	1.188841936	Up	6.73E-05	0.000180792
Mapk12	1890	187	352	8.568713087	19.5340675	1.188841936	Up	7.33E-21	5.24E-20
Dlgap1	6323	1925	3622	26.36594555	60.08099119	1.188232877	Up	1.89E-198	1.33E-196
Adgrb3	5522	1683	3160	26.39511221	60.02090024	1.185194159	Up	1.07E-172	6.23E-171
Gm10778	4725	73	137	1.338002257	3.041099144	1.184512301	Up	5.77E-09	2.27E-08
Xk	5043	235	441	4.03566114	9.171945089	1.184422676	Up	1.37E-25	1.15E-24
Vps54	4569	291	546	5.515788815	12.53381584	1.184186575	Up	2.77E-31	2.79E-30
Aass	3701	56	105	1.310402584	2.975651309	1.183195373	Up	3.56E-07	1.20E-06
Paxbp1	3809	444	832	10.09503424	22.90995195	1.182328629	Up	1.15E-46	1.67E-45
Pcp4	641	201	376	27.15650191	61.52358586	1.179841937	Up	6.30E-22	4.68E-21
Ccdc15	3525	54	101	1.326692999	3.005204823	1.179628758	Up	6.32E-07	2.09E-06
Ormdl1	1846	54	101	2.533365559	5.73854117	1.179628758	Up	6.32E-07	2.09E-06
Lrif1	3629	69	129	1.646637196	3.7283319	1.179007576	Up	1.81E-08	6.86E-08
Mcm9	3873	76	142	1.699424575	3.845498728	1.178124383	Up	3.57E-09	1.42E-08
Mtss1	4975	1022	1909	17.79072348	40.24618026	1.177726683	Up	4.52E-104	1.47E-102
Zfp830	3278	68	127	1.79653533	4.063559249	1.177526622	Up	2.41E-08	9.04E-08
Inadl	7305	1233	2302	14.61768689	33.05193757	1.177019811	Up	5.62E-125	2.28E-123
Cdk17	3643	669	1249	15.90386737	35.95961984	1.177000138	Up	1.13E-68	2.44E-67
Gm4944	4880	60	112	1.064798001	2.407188086	1.176769103	Up	1.64E-07	5.74E-07
Iqgap2	5771	44	82	0.660294076	1.490303093	1.174425163	Up	7.80E-06	2.32E-05
Rev3l	10665	1124	2093	9.127277407	20.58354595	1.173235053	Up	3.13E-113	1.14E-111
Rnf138	3070	36	67	1.015546758	2.289012962	1.172468966	Up	5.49E-05	0.000149172
Ehd1	3182	576	1072	15.67682488	35.33510895	1.172468966	Up	7.62E-59	1.39E-57
Ptchd1	6489	305	567	4.070594712	9.164675863	1.170844269	Up	7.20E-32	7.40E-31
Plxnb2	6536	990	1840	13.11773792	29.52688307	1.170510113	Up	2.06E-99	6.34E-98
Pcdhga3	4691	198	368	3.65540546	8.227998624	1.170510113	Up	3.05E-21	2.21E-20
Pvalb	892	1638	3043	159.0321176	357.8070741	1.169863754	Up	5.59E-163	3.11E-161
Plekhf1	1559	84	156	4.666260388	10.49519006	1.169389573	Up	7.69E-10	3.21E-09
Mapk7	3255	164	304	4.363436438	9.795676075	1.166680286	Up	9.86E-18	6.19E-17
Tcf4	7462	1638	3034	19.01053992	42.64539648	1.165590506	Up	1.46E-161	8.11E-160
Cacna1d	9164	661	1224	6.246721986	14.00903312	1.165186158	Up	2.78E-66	5.67E-65
D8Ertd82e	4780	612	1133	11.08815592	24.86072777	1.16484908	Up	1.84E-61	3.48E-60
Usp1	3595	141	261	3.396690815	7.614711211	1.164659421	Up	2.12E-15	1.20E-14
Mef2c	6427	233	431	3.139665783	7.033650668	1.163662691	Up	2.17E-24	1.75E-23
Dusp1	1942	153	283	6.823041363	15.28442252	1.163575177	Up	1.51E-16	9.05E-16
Dek	2602	106	196	3.52804708	7.90060963	1.163094167	Up	6.57E-12	3.11E-11
Mtus2	7543	1063	1965	12.2046395	27.32311888	1.162692493	Up	6.43E-105	2.12E-103
Srsf10	3421	381	704	9.645121445	21.58397402	1.162089208	Up	1.03E-38	1.27E-37
Efnb2	4319	176	325	3.529110548	7.892452587	1.161169066	Up	1.01E-18	6.63E-18
Nhlh2	3353	39	72	1.007318598	2.252219777	1.16082756	Up	3.34E-05	9.28E-05
Caln1	2569	1385	2556	46.68974134	104.3538725	1.160306637	Up	1.92E-135	8.45E-134
Clic1	1159	84	155	6.276704007	14.02684787	1.160111759	Up	1.11E-09	4.59E-09
Gpr173	4855	142	262	2.532998362	5.660097101	1.159980659	Up	2.31E-15	1.30E-14
BC005561	5181	230	424	3.844590094	8.583493626	1.158735181	Up	7.21E-24	5.73E-23
Zfand5	7385	792	1460	9.287749228	20.73548418	1.158700811	Up	5.10E-78	1.24E-76
Mcm5	3441	57	105	1.434583997	3.200489827	1.15766028	Up	5.64E-07	1.87E-06
Hnrnpa3	5224	2296	4229	38.06313141	84.90755626	1.157498695	Up	6.62E-222	5.70E-220
Ccnf	3099	31	57	0.866315164	1.929146033	1.154998481	Up	0.000238446	0.000601156
Pycard	2135	62	114	2.51495147	5.600396773	1.154998481	Up	1.95E-07	6.77E-07
Rasa1	5101	413	759	7.011816257	15.60623984	1.154262881	Up	3.59E-41	4.67E-40
Ets2	3556	351	645	8.548327711	19.02434824	1.154132907	Up	3.08E-35	3.48E-34
Tmem145	2298	527	968	19.86078407	44.18116441	1.153508863	Up	5.64E-52	9.07E-51
Slc44a5	4096	55	101	1.162889744	2.586266358	1.153156546	Up	1.00E-06	3.25E-06
Pcgf2	2752	122	224	3.839257134	8.537120539	1.152922361	Up	3.10E-13	1.58E-12
Rlf	6585	527	967	6.93091599	15.40219152	1.152017705	Up	8.09E-52	1.29E-50
2810474O19Rik	6149	205	376	2.887255165	6.413501144	1.151413529	Up	3.81E-21	2.76E-20
Pigf	980	30	55	2.651129717	5.886381946	1.150773895	Up	0.000320256	0.000795518
2700049A03Rik	5763	162	297	2.434457481	5.405298154	1.150773895	Up	5.16E-17	3.17E-16
Haus6	3695	107	196	2.507870656	5.563568676	1.149547635	Up	1.03E-11	4.82E-11
Vimp	1191	214	392	15.56101104	34.52121958	1.149547635	Up	6.34E-22	4.70E-21
Odf2	3905	807	1478	17.89733204	39.69768859	1.149310468	Up	5.94E-78	1.44E-76
Creg1	2125	248	454	10.10714614	22.40829138	1.148656954	Up	4.13E-25	3.42E-24
Dis3	3722	170	311	3.955563415	8.763868348	1.147684611	Up	1.13E-17	7.08E-17
Zfp599	3574	58	106	1.40543008	3.110735904	1.146244236	Up	6.13E-07	2.03E-06
N4bp2l2	8981	693	1266	6.682582624	14.78498315	1.145654924	Up	1.06E-66	2.18E-65
Zfp65	3960	184	336	4.024004298	8.899301411	1.145060244	Up	6.61E-19	4.34E-18
Pet100	1193	86	157	6.243006778	13.80292199	1.144660771	Up	1.31E-09	5.39E-09
Trp53rkb	4413	63	115	1.236352812	2.733227223	1.144514904	Up	2.12E-07	7.33E-07
Osbp2	4097	532	971	11.24556984	24.85793744	1.144349827	Up	1.74E-51	2.77E-50
Clp1	1830	45	82	2.129596003	4.699748169	1.142003685	Up	1.24E-05	3.60E-05
Smek2	5108	399	727	6.76484431	14.92778416	1.141871395	Up	7.43E-39	9.21E-38
Plekha5	5133	768	1399	12.95763537	28.58632158	1.141522523	Up	4.25E-73	9.71E-72
Rnf139	4348	241	439	4.800243918	10.58977687	1.14149257	Up	4.18E-24	3.35E-23
Ankdd1b	3315	56	102	1.462986414	3.227219193	1.141375197	Up	1.09E-06	3.52E-06
Cadm3	4159	4498	8185	93.66262595	206.4151588	1.140003533	Up	0	0
Zc4h2	2256	120	218	4.606572913	10.13512765	1.137598506	Up	1.13E-12	5.54E-12
Nrg2	2830	119	216	3.641634248	8.005328174	1.136374516	Up	1.49E-12	7.31E-12
Pcdha10	5242	81	147	1.338208553	2.941251372	1.136127119	Up	5.42E-09	2.13E-08
Swt1	3668	102	185	2.40827814	5.289982387	1.135260896	Up	6.08E-11	2.71E-10
2010300C02Rik	4361	289	524	5.739149725	12.60250925	1.134802096	Up	3.32E-28	3.02E-27
Zfp160	3795	171	310	3.902295284	8.567650426	1.134576667	Up	2.51E-17	1.56E-16
Zfp52	3164	48	87	1.313834196	2.88399566	1.134285772	Up	7.52E-06	2.24E-05
Kdm7a	9553	846	1533	7.66948821	16.83116594	1.133932906	Up	4.39E-79	1.08E-77
Orc3	6313	731	1322	10.02807068	21.96380051	1.131083643	Up	3.50E-68	7.46E-67
Mier3	5277	292	528	4.792162718	10.49442512	1.130874337	Up	2.94E-28	2.68E-27
Pcdhgb1	4498	156	282	3.00359205	6.575692286	1.130453911	Up	8.17E-16	4.74E-15
Eif4ebp3	1151	31	56	2.332502775	5.102987777	1.129463389	Up	0.000347652	0.000857826
Fam132b	2815	31	56	0.953716055	2.086514718	1.129463389	Up	0.000347652	0.000857953
Dand5	1584	31	56	1.694893115	3.708042254	1.129463389	Up	0.000347652	0.000857699
Psip1	3239	571	1031	15.26725499	33.38562739	1.128786459	Up	2.11E-53	3.48E-52
Dpp10	4630	776	1401	14.51498292	31.73722633	1.128633175	Up	6.70E-72	1.51E-70
Zfp759	3482	51	92	1.268461261	2.771219238	1.127441391	Up	4.58E-06	1.40E-05
Rims4	832	127	229	13.21953544	28.86848419	1.126823878	Up	4.63E-13	2.34E-12
Lppr4	5690	350	631	5.327108923	11.63131768	1.12658986	Up	2.98E-33	3.19E-32
Zfp292	9977	1039	1873	9.018854368	19.69017744	1.126460022	Up	3.36E-95	9.87E-94
Ccdc55	3116	76	137	2.112282214	4.611422804	1.126409346	Up	2.24E-08	8.43E-08
Rev1	4262	554	998	11.257245	24.56003156	1.125458616	Up	1.64E-51	2.62E-50
Gm14322	4020	141	254	3.03758793	6.627038417	1.125438111	Up	2.67E-14	1.44E-13
Fmr1	4407	307	553	6.032969418	13.16115202	1.125345602	Up	2.68E-29	2.54E-28
Glce	4625	416	749	7.789640095	16.98563961	1.124686967	Up	4.73E-39	5.87E-38
Hist3h2ba	462	80	144	14.99628931	32.6913113	1.124301684	Up	1.03E-08	3.99E-08
Casp2	3529	210	378	5.153513704	11.23445389	1.124301684	Up	1.66E-20	1.17E-19
Gm17296	5060	134	241	2.293454246	4.99549295	1.123104923	Up	1.33E-13	6.88E-13
Pcdhgb5	4522	242	435	4.634689104	10.08952042	1.12231313	Up	2.69E-23	2.09E-22
Vamp8	786	79	142	8.704430141	18.9486216	1.122271148	Up	1.37E-08	5.25E-08
Cplx2	4925	4414	7931	77.61790079	168.9015129	1.121720931	Up	0	0
Ccnt1	2175	255	458	10.15352209	22.08604951	1.121155128	Up	2.09E-24	1.69E-23
Ift57	2540	117	210	3.989219598	8.671563382	1.120185575	Up	5.37E-12	2.56E-11
Ube3a	5097	1055	1893	17.92559685	38.95361836	1.119736189	Up	2.77E-95	8.14E-94
Porcn	1900	311	557	14.17563711	30.74775549	1.117067524	Up	3.63E-29	3.42E-28
Col7a1	9198	62	111	0.583759664	1.265730946	1.116524333	Up	5.84E-07	1.94E-06
Ppp4r2	3641	305	545	7.254624852	15.69956604	1.113751764	Up	1.92E-28	1.76E-27
Grpel2	4046	178	318	3.8100434	8.243527029	1.113454301	Up	3.01E-17	1.87E-16
Alg10b	3727	248	443	5.762727542	12.46683347	1.113271355	Up	2.08E-23	1.63E-22
Triobp	7327	219	391	2.588533097	5.597091292	1.112542515	Up	7.95E-21	5.66E-20
Oard1	1354	79	141	5.052940983	10.92225403	1.112075381	Up	1.97E-08	7.44E-08
Pcdhga6	4540	309	551	5.894384002	12.72938936	1.110750258	Up	1.28E-28	1.18E-27
Cdh18	2744	728	1298	22.97645755	49.61379069	1.110584805	Up	4.51E-65	9.03E-64
Cacna2d1	7472	539	961	6.247232956	13.48957755	1.110555935	Up	1.22E-48	1.84E-47
Rbm27	6264	438	780	6.055613665	13.06034587	1.108848031	Up	1.03E-39	1.31E-38
Scai	10704	508	904	4.110109674	8.857968973	1.107799053	Up	1.11E-45	1.58E-44
Ube2v2	5892	361	642	5.306159037	11.42836532	1.106879237	Up	6.78E-33	7.22E-32
Scn2b	4562	2750	4889	52.20513363	112.402658	1.106412564	Up	2.76E-238	2.60E-236
Kbtbd11	6972	1261	2241	15.66366935	33.71291478	1.10587915	Up	3.13E-110	1.11E-108
Mynn	5533	236	419	3.693916989	7.942645465	1.104468161	Up	5.82E-22	4.32E-21
Bclaf1	5454	976	1732	15.49781538	33.30769497	1.103790654	Up	2.27E-85	5.99E-84
Suv420h1	6131	629	1116	8.884952865	19.09170447	1.103509882	Up	1.22E-55	2.11E-54
Sh2b3	4362	332	589	6.591560178	14.16255007	1.103389169	Up	3.60E-30	3.50E-29
Gad1	3268	2470	4380	65.45618721	140.573639	1.102724605	Up	1.51E-212	1.19E-210
Zc3h12c	6133	317	562	4.476330007	9.611146023	1.102392067	Up	8.01E-29	7.42E-28
Cdkl5	3246	426	755	11.36571816	24.39553017	1.101927991	Up	4.03E-38	4.88E-37
Pde9a	2064	158	280	6.62953691	14.22853423	1.101807046	Up	3.92E-15	2.19E-14
Mettl10	1077	70	124	5.628830041	12.07585269	1.10121807	Up	1.76E-07	6.14E-07
Slc7a8	4034	341	604	7.320728218	15.7040934	1.101081587	Up	8.51E-31	8.43E-30
Rnf122	3547	100	177	2.441600529	5.233881705	1.100054137	Up	4.46E-10	1.89E-09
Rfc5	1730	52	92	2.60311311	5.577679414	1.099427015	Up	7.09E-06	2.12E-05
Syncrip	6933	631	1116	7.882136616	16.88320209	1.098929894	Up	2.83E-55	4.85E-54
4930453N24Rik	1331	142	251	9.239449323	19.77914393	1.098101211	Up	1.18E-13	6.15E-13
Zfp148	9431	1101	1946	10.11033097	21.64197623	1.098002018	Up	6.95E-95	2.03E-93
Smc4	4082	43	76	0.912286512	1.952775945	1.097967536	Up	4.59E-05	0.000125437
Mtmr1	4736	366	646	6.692759059	14.30647529	1.095995293	Up	1.38E-32	1.45E-31
Dock4	8065	1698	2996	18.23346102	38.9627195	1.095505942	Up	1.70E-144	8.23E-143
Olfr613	5137	1192	2102	20.09566992	42.91755483	1.09468321	Up	7.66E-102	2.42E-100
Lrrc3b	1660	125	220	6.521353221	13.90037182	1.091880206	Up	4.76E-12	2.27E-11
Vbp1	1601	137	241	7.410798998	15.78837872	1.09116203	Up	4.77E-13	2.41E-12
Cdt1	2191	33	58	1.304389701	2.776498484	1.089891653	Up	0.000404668	0.000989011
Zfp442	7164	202	355	2.441920896	5.197381552	1.089768509	Up	1.79E-18	1.16E-17
Ndp	1938	49	86	2.189667166	4.65432283	1.087859688	Up	1.68E-05	4.81E-05
Ece1	4816	760	1333	13.66667645	29.03056551	1.086910234	Up	1.56E-64	3.10E-63
Rab43	4605	284	498	5.341023691	11.34257169	1.08655959	Up	3.65E-25	3.03E-24
Ezr	3070	121	212	3.413365493	7.242846983	1.085361994	Up	1.45E-11	6.75E-11
Eef2k	6349	560	981	7.638683199	16.2059877	1.085131086	Up	7.66E-48	1.14E-46
Lmnb2	3371	241	422	6.191474505	13.1300241	1.084514629	Up	1.66E-21	1.22E-20
Nfkbiz	3855	60	105	1.347915498	2.856779636	1.083659699	Up	2.11E-06	6.66E-06
Zufsp	2364	116	203	4.249582999	9.006589943	1.083659699	Up	4.14E-11	1.87E-10
Pwwp2a	4096	418	731	8.837962056	18.71842285	1.082673241	Up	5.80E-36	6.69E-35
Zfp658	3381	127	222	3.253077045	6.886834214	1.082035957	Up	5.47E-12	2.60E-11
Strn3	4164	911	1592	18.94713088	40.09998104	1.081622154	Up	4.03E-76	9.58E-75
Eps8l2	3065	122	213	3.44718944	7.2888825	1.08027706	Up	1.56E-11	7.20E-11
Ntm	1808	960	1676	45.98419687	97.22711805	1.080220615	Up	7.14E-80	1.77E-78
Zfp786	2829	43	75	1.316349785	2.780610386	1.078858713	Up	6.57E-05	0.000176772
Car10	3336	816	1423	21.18360724	44.73945432	1.078599382	Up	6.22E-68	1.32E-66
Ranbp2	9476	2156	3758	19.70423159	41.59523176	1.077912666	Up	4.60E-176	2.78E-174
Gstcd	2619	124	216	4.100359975	8.650278249	1.076995969	Up	1.26E-11	5.87E-11
AW549877	5084	577	1005	9.828926108	20.7334868	1.076857054	Up	2.21E-48	3.32E-47
Gpr137c	2444	224	390	7.937479481	16.73690805	1.076280169	Up	9.12E-20	6.23E-19
Trove2	8720	815	1417	8.094255754	17.04375136	1.074272571	Up	3.19E-67	6.66E-66
Ccdc28b	840	99	172	10.20684941	21.47637534	1.073212912	Up	1.69E-09	6.87E-09
Zbtb33	5122	181	314	3.060376085	6.429865651	1.071079639	Up	4.25E-16	2.50E-15
Pcdha5	5206	79	137	1.314191719	2.760121678	1.070556112	Up	8.07E-08	2.90E-07
Rufy2	8936	724	1252	7.016672475	14.69511515	1.066477737	Up	6.40E-59	1.17E-57
Dimt1	2545	118	204	4.01541114	8.407254715	1.06608707	Up	6.70E-11	2.98E-10
Rpf1	1990	59	102	2.567643555	5.375995791	1.06608707	Up	3.99E-06	1.22E-05
Zfp763	3385	136	235	3.479493538	7.281502684	1.065358882	Up	2.52E-12	1.22E-11
Ttll3	3113	220	380	6.120393694	12.80313429	1.064800672	Up	5.44E-19	3.59E-18
Ppig	6297	245	423	3.369521175	7.045608362	1.064180691	Up	6.06E-21	4.35E-20
Zfp273	2321	36	62	1.343269516	2.801743504	1.060576086	Up	0.000347348	0.000857583
Cdk19	5807	969	1668	14.45132772	30.12701093	1.059855495	Up	4.10E-77	9.86E-76
Ppfia1	5259	566	974	9.320711362	19.42529446	1.059424496	Up	9.48E-46	1.35E-44
Fra10ac1	1398	50	86	3.097409541	6.452129931	1.058713342	Up	2.56E-05	7.18E-05
Etaa1	4192	107	184	2.210539616	4.603714402	1.058399747	Up	7.19E-10	3.01E-09
Lyst	11806	1683	2894	12.34574027	25.71032536	1.058334522	Up	4.48E-132	1.90E-130
Cfp	1636	82	141	4.340765772	9.039567207	1.058304125	Up	6.96E-08	2.52E-07
Ebf2	5532	57	98	0.892336141	1.858042865	1.058124607	Up	7.03E-06	2.10E-05
Gabra1	4688	2486	4272	45.92501641	95.57745579	1.057390128	Up	1.02E-193	6.91E-192
Mphosph9	7837	530	910	5.856819256	12.17876836	1.056178963	Up	1.19E-42	1.60E-41
Ap1g2	2688	53	91	1.707585287	3.550781534	1.056178963	Up	1.54E-05	4.44E-05
Bmi1	3594	233	400	5.614533108	11.67330259	1.055974822	Up	1.17E-19	7.92E-19
Chrd	3341	127	218	3.29202439	6.843713853	1.055804415	Up	2.17E-11	9.94E-11
Tmem181a	4405	1088	1867	21.39039387	44.45393702	1.055348148	Up	1.68E-85	4.44E-84
Zfp606	4800	197	338	3.554354884	7.38562559	1.055132394	Up	7.86E-17	4.78E-16
Ccar1	4478	319	547	6.169392379	12.81194489	1.054289186	Up	3.11E-26	2.67E-25
Prpf38b	3003	287	492	8.276798139	17.1838944	1.053912356	Up	9.57E-24	7.60E-23
Dnmbp	6113	244	418	3.456775931	7.171891499	1.052926571	Up	2.20E-20	1.54E-19
Terf1	2268	59	101	2.25291476	4.670787919	1.05187321	Up	5.65E-06	1.71E-05
7-Mar	2719	408	698	12.9953133	26.92514431	1.050962661	Up	7.40E-33	7.86E-32
Glipr2	2019	38	65	1.629983006	3.376671889	1.050745077	Up	0.000277704	0.000694572
Twsg1	4047	331	566	7.083217673	14.66881568	1.050275613	Up	6.27E-27	5.50E-26
Pcdhga5	4540	227	388	4.330178538	8.963707934	1.049669132	Up	6.06E-19	3.99E-18
Pin4	475	55	94	10.02778188	20.75611502	1.049533915	Up	1.24E-05	3.61E-05
Srsf1	5560	1237	2114	19.26773688	39.878794	1.049434653	Up	1.09E-95	3.23E-94
Katnbl1	2883	79	135	2.373112068	4.911350749	1.049339626	Up	1.61E-07	5.64E-07
Zfx	7002	484	827	5.986307948	12.38782974	1.049185059	Up	1.63E-38	1.99E-37
Fam208a	7576	655	1119	7.487505129	15.49180227	1.048948002	Up	1.77E-51	2.82E-50
Nae1	1808	202	345	9.675841424	20.0139354	1.048545846	Up	5.48E-17	3.36E-16
Cggbp1	4320	427	729	8.560121463	17.69928026	1.047987522	Up	4.33E-34	4.74E-33
Ints6	4995	256	437	4.438541365	9.176092209	1.047794246	Up	4.42E-21	3.19E-20
Fam135a	6467	515	879	6.896681451	14.25600499	1.04759551	Up	9.92E-41	1.28E-39
Pclo	20084	6281	10718	27.08409819	55.97258502	1.047274324	Up	0	0
Ifit3	1998	102	174	4.421203313	9.134096364	1.046822931	Up	2.89E-09	1.16E-08
Brpf1	4883	480	818	8.513150516	17.57026874	1.045371214	Up	6.78E-38	8.11E-37
Il18bp	1402	98	167	6.053601951	12.49338956	1.045299225	Up	6.25E-09	2.45E-08
Rbm48	2330	81	138	3.010682074	6.212050678	1.044979231	Up	1.30E-07	4.58E-07
Plcxd3	1890	371	632	16.99996019	35.07253028	1.044810149	Up	1.23E-29	1.18E-28
Pus3	2012	67	114	2.883916124	5.942766953	1.043105601	Up	1.67E-06	5.29E-06
Cul3	5047	817	1389	14.01924258	28.86561173	1.041943393	Up	8.68E-63	1.67E-61
Rbm41	5621	110	187	1.694786121	3.489312337	1.041839523	Up	8.68E-10	3.61E-09
Osbpl3	6779	166	282	2.120695198	4.363101328	1.040816698	Up	5.23E-14	2.78E-13
Angpt1	4316	73	124	1.464796262	3.013367319	1.040676528	Up	6.14E-07	2.03E-06
Zmym1	3832	209	355	4.723420222	9.716607891	1.040620859	Up	3.08E-17	1.91E-16
Slc41a3	2257	126	214	4.834758492	9.944753871	1.04049184	Up	5.63E-11	2.52E-10
Col9a3	2846	161	273	4.899218164	10.06096356	1.03814504	Up	1.48E-13	7.64E-13
Slk	7030	637	1080	7.847293681	16.11314277	1.037970812	Up	6.39E-49	9.75E-48
Atad5	7272	105	178	1.250464099	2.567307897	1.03779269	Up	2.47E-09	9.97E-09
Cenpc1	3191	222	376	6.025068226	12.35870214	1.036477762	Up	4.66E-18	2.97E-17
Trmt11	2359	62	105	2.276143021	4.668455064	1.036353984	Up	4.83E-06	1.47E-05
Pot1b	3499	81	137	2.004826874	4.106657175	1.034486857	Up	1.82E-07	6.35E-07
Med13	11787	1726	2918	12.68157828	25.96532893	1.033852196	Up	3.46E-128	1.44E-126
Pcsk6	4298	565	955	11.38460156	23.30498271	1.033554643	Up	3.61E-43	4.93E-42
Clip1	5877	1150	1943	16.94641933	34.67599523	1.032956817	Up	7.01E-86	1.86E-84
Pkn2	6207	380	642	5.301974689	10.84838545	1.032878656	Up	1.52E-29	1.45E-28
Kmt2e	7258	1259	2127	15.02258137	30.73706183	1.032846527	Up	8.10E-94	2.34E-92
Syt12	3277	553	934	14.61451774	29.89387812	1.032447846	Up	3.47E-42	4.63E-41
Zbtb6	4535	196	331	3.742954768	7.655305505	1.03228234	Up	5.54E-16	3.24E-15
Zfp341	3224	77	130	2.06838553	4.2292187	1.031886049	Up	3.96E-07	1.33E-06
Esf1	3392	154	260	3.931883814	8.03950536	1.031886049	Up	7.23E-13	3.61E-12
Zfp322a	5197	247	417	4.116044252	8.415795288	1.031841119	Up	1.01E-19	6.86E-19
Otulin	1489	125	211	7.270279615	14.86276401	1.031619681	Up	1.04E-10	4.57E-10
Luzp2	5274	938	1583	15.4027587	31.48129682	1.031306205	Up	3.91E-70	8.59E-69
Slc35d1	2893	131	221	3.921558165	8.012271639	1.030784335	Up	3.88E-11	1.75E-10
Msra	1864	233	393	10.82544635	22.11354997	1.030504135	Up	1.22E-18	7.93E-18
Hyls1	1643	51	86	2.688242306	5.490004652	1.03014419	Up	3.85E-05	0.000106369
Zfp280d	4372	368	620	7.289596076	14.87384875	1.028867226	Up	2.04E-28	1.87E-27
Iqcb1	2267	114	192	4.355009734	8.883038272	1.028377264	Up	7.89E-10	3.29E-09
Gpr183	2942	57	96	1.677907387	3.422475827	1.028377264	Up	1.40E-05	4.05E-05
Cdc40	3366	234	394	6.020569091	12.27704746	1.027991877	Up	1.29E-18	8.40E-18
Ppt2	1761	294	495	14.45851778	29.48204927	1.027917147	Up	5.56E-23	4.26E-22
Zbtb44	8863	525	883	5.12996442	10.44941022	1.026400792	Up	1.32E-39	1.66E-38
A430033K04Rik	3142	201	338	5.540202968	11.2829417	1.026132522	Up	3.82E-16	2.25E-15
Phf6	4420	188	316	3.683590793	7.498538713	1.025496673	Up	3.54E-15	1.98E-14
Fnip2	7095	610	1025	7.445832018	15.15246503	1.025047539	Up	1.33E-45	1.90E-44
Ephx4	1258	50	84	3.442113306	7.003424798	1.02476601	Up	5.11E-05	0.000139258
Hcn1	7911	1002	1683	10.9691288	22.31333862	1.024457445	Up	1.19E-73	2.74E-72
Pla2g4e	4477	90	151	1.740969705	3.537542593	1.02285642	Up	5.76E-08	2.10E-07
Adrbk2	6600	1125	1887	14.76197229	29.98746743	1.022474198	Up	4.28E-82	1.09E-80
Gstt1	1037	65	109	5.428381967	11.02451687	1.022121289	Up	4.11E-06	1.26E-05
Ncl	8257	1629	2730	17.08577168	34.67785187	1.021219124	Up	1.12E-117	4.26E-116
Sumo2	998	440	737	38.18193501	77.45487747	1.020465873	Up	4.89E-33	5.23E-32
Zfp418	2700	123	206	3.945273779	8.002308332	1.020290799	Up	2.51E-10	1.08E-09
Pcif1	2752	454	760	14.28707163	28.9652304	1.019611898	Up	5.70E-34	6.21E-33
Kctd8	2889	156	261	4.676412959	9.47555791	1.018808555	Up	1.13E-12	5.58E-12
Pan2	4450	416	696	8.095974256	16.40442655	1.018808555	Up	3.27E-31	3.28E-30
Rbm25	4244	622	1039	12.69260627	25.6774562	1.016513946	Up	1.37E-45	1.95E-44
Pcdhb14	3438	179	299	4.509028263	9.121728478	1.016490674	Up	2.97E-14	1.59E-13
Saal1	4699	182	304	3.354298761	6.785470446	1.01643765	Up	1.82E-14	9.89E-14
Ntrk3	3832	1886	3150	42.62378248	86.21778833	1.01632693	Up	2.03E-134	8.88E-133
Jarid2	5997	579	967	8.361425292	16.91236138	1.016257318	Up	1.56E-42	2.10E-41
Nell2	3168	1279	2134	34.96400474	70.65144795	1.014848689	Up	1.79E-91	5.09E-90
Smarca5	4638	556	927	10.38197183	20.96335624	1.013789233	Up	1.09E-40	1.40E-39
BC026585	1289	93	155	6.248356929	12.61219293	1.013270371	Up	4.90E-08	1.79E-07
Tpcn2	2993	144	240	4.166693682	8.410394154	1.013270371	Up	1.12E-11	5.23E-11
Speer4b	1977	48	80	2.102666362	4.244193172	1.013270371	Up	9.01E-05	0.000238437
Atg16l2	2164	117	195	4.682355721	9.451248445	1.013270371	Up	9.38E-10	3.89E-09
Yy2	2867	48	80	1.449937704	2.926672446	1.013270371	Up	9.01E-05	0.000238475
Coro2b	3610	1543	2571	37.01642928	74.69760878	1.012896325	Up	1.81E-109	6.36E-108
Nfix	6449	3024	5036	40.60927245	81.90401074	1.01212492	Up	3.13E-212	2.47E-210
Etnppl	2691	403	671	12.96961688	26.15294781	1.011837705	Up	7.91E-30	7.60E-29
Cdc7	3137	149	248	4.113462558	8.291803218	1.011332567	Up	5.52E-12	2.63E-11
Slc4a10	5532	1432	2382	22.41798867	45.16181739	1.010446698	Up	3.66E-101	1.14E-99
Kcnt1	5986	2221	3691	32.13273149	64.67242672	1.009107122	Up	2.46E-155	1.30E-153
Cd47	1914	866	1438	39.18426974	78.80046446	1.007929523	Up	1.45E-61	2.77E-60
Nr1d2	4640	1602	2660	29.90062939	60.12782311	1.007856875	Up	2.85E-112	1.02E-110
Tmem170	1943	44	73	1.961171958	3.940595746	1.006697717	Up	0.000199348	0.000506255
Max	2005	449	744	19.3940166	38.91978059	1.004891953	Up	1.55E-32	1.62E-31
Cyb5r4	2629	281	465	9.256600755	18.55129329	1.002965363	Up	6.98E-21	4.99E-20
Zfp157	5304	301	498	4.914719985	9.847764449	1.002687032	Up	3.05E-22	2.28E-21
Serbp1	6685	672	1111	8.705699261	17.43108706	1.001630456	Up	1.71E-47	2.53E-46
Kat2b	4654	660	1091	12.28155494	24.58726354	1.001417949	Up	1.18E-46	1.72E-45
Iqcj	1579	30	1	1.645412998	0.066424714	-4.630585819	Down	2.36E-07	8.14E-07
Otp	1182	111	4	8.132822636	0.354939505	-4.518111089	Down	3.28E-24	2.64E-23
Art4	2384	17	1	0.61755902	0.043995228	-3.811158064	Down	0.000359974	0.000886004
Cml2	3280	17	1	0.44885997	0.031977019	-3.811158064	Down	0.000359974	0.000885874
Slc17a8	4452	64	4	1.244974962	0.09423596	-3.723695223	Down	7.92E-13	3.94E-12
Onecut1	1823	28	2	1.330170039	0.115068156	-3.531050145	Down	5.40E-06	1.64E-05
Stk26	3333	28	2	0.727542749	0.062937068	-3.531050145	Down	5.40E-06	1.64E-05
Lars2	3881	19941	1449	444.9785634	39.15944855	-3.506303483	Down	0	0
Vsx2	3261	163	12	4.32885067	0.385959977	-3.487460877	Down	2.69E-29	2.55E-28
Slc6a4	2747	270	20	8.512182056	0.763630315	-3.478582725	Down	1.60E-47	2.36E-46
Pnoc	2157	188	14	7.54820181	0.680753237	-3.470929153	Down	1.87E-33	2.02E-32
Adamtsl2	3242	74	6	1.976762565	0.194110963	-3.348186088	Down	1.51E-13	7.82E-13
Ptprv	6080	74	6	1.054056618	0.103504563	-3.348186088	Down	1.51E-13	7.82E-13
Mrpl52	412	48	4	10.0897364	1.018297318	-3.308657724	Down	4.19E-09	1.66E-08
Fgf3	1194	24	2	1.740775292	0.175686137	-3.308657724	Down	4.59E-05	0.000125511
Thbs4	3202	35	3	0.946634908	0.098267917	-3.268015739	Down	7.24E-07	2.38E-06
Avpr1a	2671	23	2	0.745743964	0.078535847	-3.247257179	Down	7.79E-05	0.000207917
Tph2	2626	366	33	12.0704139	1.318047443	-3.195000942	Down	2.36E-59	4.34E-58
Adrb3	2795	31	3	0.960540499	0.112577414	-3.092929033	Down	5.83E-06	1.76E-05
Mafa	1080	20	2	1.603769829	0.194230785	-3.045623318	Down	0.000373704	0.000916555
Glp1r	1480	79	8	4.622758169	0.566943912	-3.027475971	Down	3.11E-13	1.58E-12
Clec18a	1819	29	3	1.380705636	0.172981787	-2.996713717	Down	1.63E-05	4.69E-05
Crhbp	1681	164	17	8.449128856	1.060701133	-2.993784386	Down	7.93E-26	6.70E-25
Zan	16481	93	10	0.488691953	0.063639721	-2.940925939	Down	5.69E-15	3.16E-14
1700112E06Rik	911	35	4	3.327250249	0.460525242	-2.85297824	Down	3.39E-06	1.05E-05
C1ql2	2000	50	6	2.165089269	0.314653871	-2.782588912	Down	3.34E-08	1.24E-07
Cdh23	11091	739	90	5.770448003	0.851105954	-2.761272681	Down	1.85E-102	5.86E-101
Irx4	2601	41	5	1.365146636	0.201623652	-2.759319133	Down	7.04E-07	2.32E-06
Sgcg	3515	47	6	1.157999382	0.17903492	-2.693321574	Down	1.46E-07	5.13E-07
Sdhaf3	550	93	12	14.64387651	2.288391791	-2.677891533	Down	1.01E-13	5.28E-13
Trh	1384	31	4	1.939819865	0.303134751	-2.677891533	Down	2.47E-05	6.95E-05
Pappa2	8585	193	25	1.946941078	0.305429889	-2.672296071	Down	5.53E-27	4.86E-26
Tcf24	3746	23	3	0.531735752	0.083997296	-2.662294678	Down	0.000333638	0.000825443
Cracr2a	1094	30	4	2.3748694	0.383490398	-2.630585819	Down	4.03E-05	0.000110867
Dcaf12l2	2881	30	4	0.901807401	0.145622525	-2.630585819	Down	4.03E-05	0.000110903
Il12rb1	2872	30	4	0.904633399	0.146078863	-2.630585819	Down	4.03E-05	0.000110885
Ddn	3740	170	23	3.936525944	0.645012392	-2.609524203	Down	2.31E-23	1.81E-22
Ctxn2	1030	81	11	6.81057207	1.12012705	-2.604113607	Down	8.56E-12	4.02E-11
Vgf	2553	2458	337	83.38095454	13.84493467	-2.590359642	Down	0	0
Wnt8b	3376	29	4	0.743928777	0.124270881	-2.581676218	Down	6.55E-05	0.00017623
Capn11	2575	100	14	3.363245467	0.570246498	-2.560196491	Down	5.02E-14	2.67E-13
Il1rapl2	5422	107	15	1.709070836	0.290164027	-2.558271614	Down	6.63E-15	3.66E-14
Gata3	3215	163	23	4.390787569	0.75034101	-2.548861421	Down	6.41E-22	4.76E-21
Hcrtr1	2203	92	13	3.616672043	0.618928783	-2.546817461	Down	6.14E-13	3.08E-12
Pou4f2	3212	35	5	0.943687726	0.163269962	-2.531050145	Down	1.30E-05	3.78E-05
Akip1	973	35	5	3.115236359	0.538975456	-2.531050145	Down	1.30E-05	3.78E-05
Ncaph	2694	28	4	0.900111352	0.155730696	-2.531050145	Down	0.000106082	0.000278378
Pmfbp1	3398	34	5	0.86654544	0.154332878	-2.489229969	Down	2.10E-05	5.96E-05
Doxl2	2288	27	4	1.021982697	0.183364727	-2.478582725	Down	0.000171211	0.000437528
Fam167a	4235	33	5	0.674833019	0.123830725	-2.446161248	Down	3.38E-05	9.37E-05
Rxfp3	4252	33	5	0.672134957	0.123335635	-2.446161248	Down	3.38E-05	9.37E-05
Ntsr1	3916	125	19	2.764414287	0.508888624	-2.441551994	Down	2.21E-16	1.31E-15
Basp1	1855	737	113	34.4079955	6.389198106	-2.42903707	Down	7.33E-89	2.02E-87
Mogat1	1206	26	4	1.867075323	0.347876032	-2.424134941	Down	0.000275254	0.000688651
BC048546	4698	58	9	1.069179886	0.200928398	-2.411751217	Down	3.57E-08	1.32E-07
Nkx6-1	1795	45	7	2.171120159	0.409020817	-2.408193397	Down	1.36E-06	4.36E-06
Slc30a3	2001	450	70	19.47606539	3.669127268	-2.408193397	Down	2.26E-54	3.82E-53
Hoxa2	1775	64	10	3.122607622	0.590899289	-2.401767128	Down	7.35E-09	2.86E-08
Npas1	2091	236	37	9.774482401	1.855921128	-2.396884907	Down	4.30E-29	4.03E-28
Slc22a3	3499	51	8	1.262298402	0.239804799	-2.396120565	Down	2.77E-07	9.46E-07
Elfn1	3834	343	54	7.747789456	1.477248222	-2.390872487	Down	1.76E-41	2.31E-40
Nmnat3	2160	44	7	1.764146812	0.339903873	-2.37577192	Down	2.17E-06	6.83E-06
Slc16a3	2493	44	7	1.528502653	0.294501551	-2.37577192	Down	2.17E-06	6.83E-06
Bmp2	3566	68	11	1.65144218	0.323536417	-2.351726446	Down	3.81E-09	1.52E-08
1110032F04Rik	2578	49	8	1.646072524	0.325475947	-2.338405067	Down	6.98E-07	2.30E-06
Dlk1	4339	990	162	19.75974535	3.915950461	-2.335129935	Down	1.82E-113	6.64E-112
Oprd1	4021	530	87	11.41504415	2.269326602	-2.330600277	Down	2.13E-61	4.02E-60
Tmprss5	2050	201	33	8.4913745	1.688386626	-2.330352795	Down	3.14E-24	2.53E-23
4933413G19Rik	1092	109	18	8.644495617	1.728867425	-2.321954546	Down	1.03E-13	5.38E-13
Foxo6	2528	54	9	1.849918046	0.373402537	-2.308657724	Down	2.25E-07	7.76E-07
Htr4	4657	84	14	1.562100053	0.315307007	-2.308657724	Down	8.47E-11	3.75E-10
Clec1a	3268	42	7	1.113020187	0.224661067	-2.308657724	Down	5.45E-06	1.65E-05
Rxrg	2132	30	5	1.218624354	0.245977073	-2.308657724	Down	0.000136906	0.0003542
Epx	2691	30	5	0.965480165	0.194880386	-2.308657724	Down	0.000136906	0.000354255
Enpp3	2815	30	5	0.922951021	0.186295957	-2.308657724	Down	0.000136906	0.00035431
Lemd1	1132	42	7	3.213206689	0.648579829	-2.308657724	Down	5.45E-06	1.65E-05
Rpp25	1346	156	26	10.03726377	2.026003134	-2.308657724	Down	6.31E-19	4.16E-18
Nptx2	2551	131	22	4.447302145	0.904532232	-2.297686606	Down	4.98E-16	2.92E-15
Cela1	1106	70	12	5.481238656	1.137988685	-2.268015739	Down	4.85E-09	1.91E-08
Chrm3	3168	268	46	7.326312174	1.522945926	-2.266222457	Down	8.03E-31	7.97E-30
Lamp5	1955	3244	558	143.7043394	29.93637855	-2.263132015	Down	0	0
Lad1	2992	29	5	0.839406267	0.175275107	-2.259748123	Down	0.000216684	0.000548112
Tox3	3193	81	14	2.196958732	0.459876208	-2.256190304	Down	3.28E-10	1.40E-09
Vstm5	1988	217	38	9.453206668	2.004836873	-2.237318942	Down	7.16E-25	5.88E-24
Fibcd1	4751	131	23	2.387932598	0.507755493	-2.233556269	Down	1.53E-15	8.76E-15
Psapl1	2547	34	6	1.156074364	0.24707803	-2.226195564	Down	6.75E-05	0.000181383
Pcdh8	4003	258	46	5.581744007	1.205269221	-2.211360522	Down	6.71E-29	6.24E-28
Crtac1	2616	1127	201	37.30971875	8.058795633	-2.210915332	Down	8.90E-121	3.51E-119
Fxyd5	1165	28	5	2.081459212	0.4501486	-2.20912205	Down	0.000341526	0.000843583
Sfn	1613	56	10	3.006695575	0.650245653	-2.20912205	Down	2.80E-07	9.54E-07
Fut4	3664	28	5	0.661817681	0.14312858	-2.20912205	Down	0.000341526	0.000843708
Nrarp	2575	215	39	7.230977754	1.588543816	-2.186485854	Down	5.16E-24	4.12E-23
Gp5	2199	33	6	1.299644309	0.286179055	-2.183126842	Down	0.000105921	0.000278042
Tnfrsf23	3286	33	6	0.869725452	0.19151179	-2.183126842	Down	0.000105921	0.000277998
Mrap2	2076	572	105	23.86187017	5.304858139	-2.169321042	Down	9.53E-61	1.79E-59
Bola2	337	201	37	51.65376179	11.51552249	-2.165293549	Down	2.72E-22	2.04E-21
Opn4	2259	81	15	3.105307318	0.696445045	-2.15665463	Down	9.75E-10	4.04E-09
Sst	599	403	75	58.26584144	13.13246541	-2.149512561	Down	8.33E-43	1.12E-41
Onecut3	4689	37	7	0.683372173	0.1565776	-2.125793667	Down	5.16E-05	0.000140552
Cldn14	1458	74	14	4.395517309	1.007122588	-2.125793667	Down	7.22E-09	2.82E-08
Gjc2	2191	964	183	38.10399006	8.760331424	-2.120884721	Down	1.97E-98	5.98E-97
Fam163a	3892	363	69	8.077362844	1.859465324	-2.118996504	Down	4.69E-38	5.67E-37
Dlk2	1528	68	13	3.85408561	0.892343003	-2.110718346	Down	3.46E-08	1.28E-07
Bard1	5448	68	13	1.080954995	0.25027535	-2.110718346	Down	3.46E-08	1.28E-07
Alk	5918	364	70	5.326748861	1.240608933	-2.102206846	Down	8.62E-38	1.03E-36
Dbh	2282	104	20	3.946876144	0.919234214	-2.102206846	Down	8.39E-12	3.94E-11
Ninj2	822	52	10	5.478571387	1.275968659	-2.102206846	Down	1.63E-06	5.18E-06
Btc	2876	31	6	0.933487724	0.218813541	-2.092929033	Down	0.000257562	0.000646713
Lmo3	2101	237	46	9.769179568	2.296379197	-2.088876516	Down	6.03E-25	4.96E-24
Dgkk	7156	422	82	5.10714182	1.201864051	-2.087242407	Down	3.49E-43	4.77E-42
Efcab1	1128	36	7	2.763943748	0.650879757	-2.086265302	Down	8.01E-05	0.000213489
Slc5a11	2341	61	12	2.256650071	0.537640105	-2.06947006	Down	2.56E-07	8.79E-07
Smyd1	3361	203	40	5.230742299	1.248254969	-2.067103045	Down	2.60E-21	1.89E-20
Ppp1r14a	531	583	116	95.08452309	22.91264851	-2.053066301	Down	7.66E-58	1.36E-56
B3gnt6	2367	30	6	1.097637145	0.265867234	-2.045623318	Down	0.000399086	0.000975797
Asic4	2650	90	18	2.941253347	0.71242386	-2.045623318	Down	4.42E-10	1.87E-09
Nkx2-9	1256	84	17	5.791958555	1.419616723	-2.028549805	Down	2.09E-09	8.44E-09
Slc6a5	2549	4322	875	146.8421471	36.00394107	-2.028039373	Down	0	0
Hs3st4	2877	360	73	10.83673461	2.66130606	-2.02572376	Down	9.68E-36	1.11E-34
Def6	2277	69	14	2.624350629	0.644876914	-2.024864758	Down	6.21E-08	2.26E-07
Chrna4	4437	1398	284	27.28685867	6.713372357	-2.023096749	Down	9.70E-134	4.21E-132
Dysf	6845	497	101	6.288089799	1.547603652	-2.022585782	Down	1.22E-48	1.84E-47
Sfrp2	2001	98	20	4.241454241	1.048322077	-2.016476972	Down	1.08E-10	4.77E-10
Hoxa4	1528	49	10	2.777208748	0.686417695	-2.016476972	Down	5.94E-06	1.79E-05
Shb	2744	196	40	6.185969341	1.528930376	-2.016476972	Down	4.99E-20	3.44E-19
Ier5l	1559	93	19	5.166216858	1.278260328	-2.014926521	Down	3.34E-10	1.42E-09
Rasgrp2	2193	527	108	20.8117108	5.165316629	-2.010466873	Down	4.30E-51	6.80E-50
Tchh	5823	34	7	0.505670858	0.126084899	-2.003803142	Down	0.00019071	0.000485498
Crybb1	980	34	7	3.00461368	0.749175884	-2.003803142	Down	0.00019071	0.000485572
Popdc3	1851	34	7	1.590773315	0.396646335	-2.003803142	Down	0.00019071	0.000485646
Chrm1	6286	77	16	1.060845522	0.266966907	-1.990481764	Down	1.50E-08	5.72E-08
Slc6a2	6073	231	48	3.294158546	0.828990934	-1.990481764	Down	5.54E-23	4.25E-22
Wnt5b	2371	48	10	1.753256599	0.442364503	-1.986729629	Down	9.09E-06	2.69E-05
Slc38a11	1606	48	10	2.588400621	0.653079849	-1.986729629	Down	9.09E-06	2.69E-05
Spp1	1517	2507	523	143.1213922	36.15995928	-1.984774368	Down	1.63E-232	1.47E-230
Thsd7b	6253	358	75	4.958272563	1.25801164	-1.97869231	Down	1.56E-34	1.72E-33
Slit1	5238	811	170	13.40883847	3.404044681	-1.977862391	Down	4.05E-76	9.61E-75
Egfl6	2700	81	17	2.598107123	0.660384668	-1.976082385	Down	7.38E-09	2.87E-08
Prima1	905	162	34	15.50251764	3.940416805	-1.976082385	Down	2.11E-16	1.25E-15
Sncg	732	477	101	56.43429407	14.47178552	-1.963329196	Down	4.87E-45	6.84E-44
Epb41l4a	3853	170	36	3.821076312	0.979975722	-1.963161158	Down	5.20E-17	3.20E-16
Npy5r	2314	66	14	2.470110489	0.634565572	-1.96073442	Down	2.20E-07	7.61E-07
Cdh9	2902	66	14	1.969619459	0.505990604	-1.96073442	Down	2.20E-07	7.61E-07
Fbn2	10480	127	27	1.049489837	0.270218019	-1.957492408	Down	5.19E-13	2.61E-12
Gm1673	552	127	27	19.9250969	5.130226163	-1.957492408	Down	5.19E-13	2.61E-12
Crb1	4702	47	10	0.865667339	0.223063853	-1.95635598	Down	1.39E-05	4.00E-05
Murc	2044	70	15	2.965875711	0.769701251	-1.946087644	Down	1.07E-07	3.81E-07
Grap	1599	42	9	2.274765461	0.590344974	-1.946087644	Down	4.38E-05	0.000120205
Rcor2	2014	112	24	4.816087352	1.24986642	-1.946087644	Down	1.49E-11	6.91E-11
Klk6	1358	835	180	53.25035463	13.9022329	-1.937474514	Down	2.84E-76	6.75E-75
Lct	6174	37	8	0.51900423	0.135904922	-1.933148589	Down	0.000139402	0.000360378
Atp5j2	477	248	54	45.02659445	11.87373099	-1.923004031	Down	1.51E-23	1.19E-22
Hs3st2	2270	142	31	5.417492092	1.432345082	-1.919246032	Down	4.68E-14	2.49E-13
Rab7b	4498	64	14	1.232242892	0.326452809	-1.916340301	Down	5.05E-07	1.69E-06
Magee2	2316	123	27	4.599412437	1.222748205	-1.911322226	Down	2.69E-12	1.30E-11
Vwc2l	4655	309	68	5.748765493	1.532149176	-1.90769541	Down	1.11E-28	1.02E-27
Stx1a	2071	168	37	7.025301733	1.873844075	-1.90655928	Down	3.01E-16	1.78E-15
Olig1	2171	2192	483	87.4412838	23.33453398	-1.905847927	Down	4.84E-193	3.26E-191
Col16a1	5206	757	167	12.59295103	3.364527885	-1.904140421	Down	8.97E-68	1.89E-66
Hhipl1	2605	172	38	5.71816283	1.529986834	-1.902032464	Down	1.49E-16	8.96E-16
Pax8	2569	86	19	2.899146394	0.775713449	-1.902032464	Down	6.14E-09	2.40E-08
Myh7	6054	45	10	0.643733182	0.17324847	-1.893620224	Down	3.20E-05	8.90E-05
Rnf207	2479	103	23	3.598292775	0.973112685	-1.886633794	Down	2.35E-10	1.01E-09
Olig2	2437	752	168	26.72379369	7.230454162	-1.885966652	Down	1.67E-66	3.43E-65
Mog	1707	2347	525	119.073568	32.25801258	-1.884123737	Down	1.91E-203	1.39E-201
Adm	1381	58	13	3.637224551	0.987328102	-1.8812365	Down	2.37E-06	7.44E-06
Hs3st5	3095	200	45	5.596353523	1.524978375	-1.875698316	Down	1.08E-18	7.02E-18
Dlgap2	4509	373	84	7.164145464	1.953938433	-1.874409621	Down	1.52E-33	1.64E-32
Aldh1b1	2302	93	21	3.498754162	0.956810208	-1.870536611	Down	2.21E-09	8.91E-09
Rgs11	2006	190	43	8.20273103	2.248274587	-1.867286077	Down	9.84E-18	6.18E-17
Ankrd34c	2475	190	43	6.648354928	1.822237908	-1.867286077	Down	9.84E-18	6.18E-17
Prr18	3252	2592	588	69.02720032	18.96437847	-1.863872881	Down	2.85E-221	2.43E-219
Gpr17	5193	756	172	12.60779886	3.473937086	-1.859672893	Down	1.24E-65	2.51E-64
Ccdc88b	4959	57	13	0.995443342	0.27495465	-1.856145519	Down	3.57E-06	1.10E-05
Kcnh5	4061	697	159	14.86399626	4.106539074	-1.855827114	Down	1.76E-60	3.29E-59
Pak6	4137	219	50	4.584525501	1.26764109	-1.854626093	Down	4.74E-20	3.27E-19
Oas1c	2286	35	8	1.325951433	0.367050302	-1.85297824	Down	0.000320682	0.00079622
Tk1	1369	35	8	2.214116126	0.612912338	-1.85297824	Down	0.000320682	0.000796339
Phlda3	1467	783	179	46.22399176	12.797783	-1.852747943	Down	1.39E-67	2.90E-66
Irx2	2463	236	54	8.298190297	2.299541081	-1.85145077	Down	1.90E-21	1.39E-20
Igsf1	4416	327	75	6.412900281	1.781328529	-1.848023358	Down	4.52E-29	4.23E-28
1700071K01Rik	1038	74	17	6.174050325	1.717763588	-1.845685747	Down	1.31E-07	4.63E-07
4930452B06Rik	2751	148	34	4.65915248	1.296283972	-1.845685747	Down	6.32E-14	3.34E-13
Fam19a1	3252	161	37	4.287569156	1.19333674	-1.845158736	Down	5.06E-15	2.81E-14
Fam43b	2367	335	77	12.25694812	3.411962835	-1.844925968	Down	1.11E-29	1.06E-28
Wbscr27	2803	117	27	3.614918937	1.010304974	-1.83917244	Down	3.04E-11	1.38E-10
Pcbd2	546	52	12	8.247959121	2.305156566	-1.83917244	Down	1.11E-05	3.25E-05
Dleu7	1332	52	12	3.38092018	0.94490652	-1.83917244	Down	1.11E-05	3.25E-05
Nefh	3992	7856	1813	170.4302735	47.63422417	-1.839111228	Down	0	0
Epha10	5186	1292	300	21.57574497	6.067371217	-1.830266887	Down	1.37E-108	4.75E-107
Tnni1	1086	99	23	7.89480065	2.221313395	-1.829489887	Down	1.18E-09	4.85E-09
Acy3	1284	43	10	2.900275345	0.816858441	-1.828031883	Down	7.26E-05	0.000194362
Kcnk13	3112	363	85	10.10189466	2.864779248	-1.818130025	Down	1.95E-31	1.98E-30
Sec14l5	2337	679	159	25.16209865	7.135924338	-1.818080032	Down	2.16E-57	3.80E-56
D430019H16Rik	5786	596	140	8.920796436	2.537823596	-1.813580727	Down	2.04E-50	3.19E-49
Arhgap24	3346	315	74	8.153055826	2.319624076	-1.813449876	Down	2.16E-27	1.92E-26
Fam19a2	4364	357	84	7.084664245	2.018860769	-1.811158064	Down	8.65E-31	8.57E-30
Tmem179	2373	1313	309	47.91845277	13.65754267	-1.810883396	Down	9.14E-109	3.17E-107
St6galnac5	1999	161	38	6.975074984	1.993804754	-1.806684588	Down	1.22E-14	6.65E-14
Acan	7355	919	217	10.8210308	3.09448856	-1.806065042	Down	2.15E-76	5.13E-75
Slc18a2	3803	254	60	5.784198521	1.654766612	-1.805489314	Down	2.96E-22	2.22E-21
Limk1	3323	3364	795	87.67210715	25.09277036	-1.804846163	Down	2.00E-274	2.17E-272
Mag	2427	10904	2579	389.0916093	111.4534177	-1.803669012	Down	0	0
Cpne7	2405	76	18	2.736744856	0.784999263	-1.801697735	Down	1.42E-07	5.00E-07
Rprm	1460	38	9	2.254065541	0.646549051	-1.801697735	Down	0.000228808	0.000578255
Nkx6-2	1306	265	63	17.57270004	5.059518604	-1.796263849	Down	5.28E-23	4.05E-22
Baiap3	4645	932	222	17.37664757	5.012785033	-1.793465501	Down	9.94E-77	2.38E-75
Grem2	3745	361	86	8.34816797	2.408565459	-1.793285495	Down	1.01E-30	1.00E-29
Ushbp1	3549	88	21	2.147397641	0.620619076	-1.790809419	Down	1.63E-08	6.20E-08
Myoc	2080	339	81	14.11471658	4.084449291	-1.788986683	Down	7.47E-29	6.93E-28
Depdc1b	2530	46	11	1.574610378	0.456020103	-1.78782556	Down	5.19E-05	0.000141351
Prr7	1360	71	17	4.521215827	1.311057797	-1.785979501	Down	4.35E-07	1.46E-06
Trerf1	4544	373	90	7.108963886	2.077380312	-1.774873947	Down	2.87E-31	2.89E-30
Tox2	1675	373	90	19.28545188	5.635591725	-1.774873947	Down	2.87E-31	2.89E-30
AW551984	4303	497	120	10.00278287	2.924972078	-1.773906669	Down	4.18E-41	5.44E-40
Sh3gl3	1568	252	61	13.91843102	4.08033294	-1.770237809	Down	1.52E-21	1.12E-20
Entpd3	3452	594	144	14.90223669	4.375256611	-1.768089342	Down	1.35E-48	2.04E-47
Abcc3	5002	70	17	1.211965205	0.356465135	-1.765515399	Down	6.46E-07	2.14E-06
Plcb2	5145	37	9	0.622805076	0.183471645	-1.763223587	Down	0.00034231	0.000845394
Etnk2	2279	74	18	2.812051003	0.828399837	-1.763223587	Down	3.13E-07	1.06E-06
Mobp	3286	9306	2266	245.2625775	72.32761943	-1.761708549	Down	0	0
Col4a2	6450	940	229	12.62129558	3.723810673	-1.761008382	Down	1.69E-75	3.96E-74
Col11a2	5605	870	212	13.4424811	3.967090141	-1.760646359	Down	5.47E-70	1.20E-68
St8sia2	5375	119	29	1.917362776	0.565889133	-1.760531991	Down	7.77E-11	3.44E-10
Resp18	710	1315	321	160.3995712	47.41966793	-1.75811282	Down	1.14E-104	3.73E-103
1700001L19Rik	1808	45	11	2.155509228	0.638125476	-1.756116701	Down	7.74E-05	0.000206822
Col25a1	7421	413	101	4.819737869	1.427482415	-1.755481712	Down	5.84E-34	6.36E-33
Ccdc171	4525	151	37	2.889975511	0.857620128	-1.752646597	Down	2.58E-13	1.32E-12
Ndufb7	533	354	87	57.51906952	17.12000425	-1.748357277	Down	3.55E-29	3.34E-28
Cd164l2	986	61	15	5.357827401	1.595607867	-1.747541965	Down	4.10E-06	1.26E-05
Doc2g	1397	187	46	11.59260396	3.453609659	-1.747027727	Down	4.31E-16	2.53E-15
Tdrd5	3443	73	18	1.83620699	0.548336691	-1.74359478	Down	4.63E-07	1.55E-06
Nudt17	1336	73	18	4.732081337	1.413116188	-1.74359478	Down	4.63E-07	1.55E-06
Chrm2	2036	571	141	24.28813306	7.263620801	-1.741490806	Down	7.63E-46	1.09E-44
Ppapdc1a	1088	97	24	7.721090409	2.313631407	-1.738645565	Down	6.10E-09	2.39E-08
Kcne1l	1446	137	34	8.20517925	2.466166811	-1.734264465	Down	4.74E-12	2.27E-11
Fcrls	1991	181	45	7.873051888	2.370571607	-1.731688014	Down	1.89E-15	1.08E-14
Cdk18	3046	954	238	27.12403366	8.195187281	-1.726722916	Down	1.38E-74	3.20E-73
Vwa5b2	4527	1483	370	28.37046509	8.572412369	-1.726616645	Down	6.14E-115	2.27E-113
Srgn	938	44	11	4.062427627	1.229990257	-1.723695223	Down	0.000114925	0.000300403
Gal3st1	1969	388	97	17.06560968	5.166992639	-1.723695223	Down	3.06E-31	3.08E-30
Neu4	4591	228	57	4.300939694	1.302205087	-1.723695223	Down	5.60E-19	3.69E-18
Pter	3706	60	15	1.402108539	0.424519524	-1.723695223	Down	6.07E-06	1.83E-05
Gm5535	1743	40	10	1.987460029	0.601747698	-1.723695223	Down	0.000241554	0.000608441
Enpep	4208	176	44	3.62220258	1.09670234	-1.723695223	Down	5.64E-15	3.13E-14
Hoxb2	1629	56	14	2.977163882	0.901402537	-1.723695223	Down	1.26E-05	3.67E-05
Met	6652	68	17	0.885304091	0.268045491	-1.723695223	Down	1.41E-06	4.52E-06
Snrpn	2076	84	21	3.504190725	1.060971628	-1.723695223	Down	7.80E-08	2.80E-07
Rimbp2	7001	1219	305	15.07923908	4.569320133	-1.722512201	Down	1.70E-94	4.93E-93
Sulf2	3948	1720	431	37.73002577	11.45017043	-1.720344014	Down	2.41E-132	1.03E-130
Otof	7125	307	77	3.731550348	1.133489969	-1.719003528	Down	5.96E-25	4.91E-24
Gpr165	3194	393	99	10.655981	3.250963605	-1.712724105	Down	2.34E-31	2.36E-30
Sema5b	4556	472	119	8.972099518	2.739523755	-1.711520509	Down	2.63E-37	3.12E-36
Fbxo40	2518	95	24	3.267410335	0.999694587	-1.708588331	Down	1.32E-08	5.05E-08
Arhgdig	1032	739	187	62.01554147	19.00525644	-1.706231317	Down	3.09E-57	5.44E-56
Nmur2	3276	75	19	1.982682481	0.608305205	-1.7045864	Down	4.87E-07	1.63E-06
Spsb4	2232	217	55	8.419791603	2.584522539	-1.703886742	Down	7.23E-18	4.56E-17
Tmem125	1862	347	88	16.13933354	4.956953218	-1.703055457	Down	1.16E-27	1.04E-26
Cldn11	1872	3553	902	164.3709866	50.53735611	-1.701533573	Down	3.38E-267	3.50E-265
Magel2	4662	126	32	2.340637048	0.719928777	-1.700975147	Down	6.25E-11	2.79E-10
Sox10	2713	1496	380	47.75486247	14.69080613	-1.700734075	Down	1.50E-113	5.48E-112
4932418E24Rik	3147	185	47	5.091090115	1.566437025	-1.700487832	Down	2.10E-15	1.19E-14
Sertm1	3085	122	31	3.424841372	1.053945976	-1.70023625	Down	1.28E-10	5.59E-10
3110035E14Rik	3187	425	108	11.54895437	3.554295377	-1.700126752	Down	1.88E-33	2.02E-32
Opalin	892	684	174	66.40901615	20.45955665	-1.698604242	Down	8.81E-53	1.43E-51
Hapln2	2055	1422	362	59.9271424	18.47602618	-1.697555086	Down	9.54E-108	3.28E-106
Grhpr	1281	487	124	32.92423026	10.15276608	-1.697276875	Down	5.15E-38	6.21E-37
Hcrtr2	3728	102	26	2.369518299	0.731491475	-1.695680847	Down	4.60E-09	1.82E-08
Syt5	1750	141	36	6.977773416	2.157626546	-1.693321574	Down	5.26E-12	2.51E-11
Pkp2	2891	47	12	1.407944596	0.435356446	-1.693321574	Down	8.11E-05	0.000215851
Dnah8	14583	39	10	0.231607986	0.071922529	-1.687169347	Down	0.000357652	0.000880678
Sall3	6888	308	79	3.872517392	1.202945017	-1.686701016	Down	2.05E-24	1.66E-23
Glra1	2413	2514	645	90.22850266	28.03588161	-1.686308807	Down	2.71E-187	1.76E-185
Bid	1891	113	29	5.175147275	1.608489735	-1.68589319	Down	7.82E-10	3.26E-09
P2rx5	2288	148	38	5.601979228	1.741964905	-1.685221075	Down	1.85E-12	9.01E-12
Pcbd1	822	109	28	11.48392848	3.572712245	-1.684524626	Down	1.60E-09	6.54E-09
Adamtsl4	4035	949	244	20.36847303	6.342465477	-1.683222162	Down	1.15E-71	2.57E-70
Pstpip1	1851	70	18	3.275121531	1.019947719	-1.683053239	Down	1.48E-06	4.72E-06
Meis2	5010	1719	443	29.71487787	9.274229207	-1.679886164	Down	5.39E-128	2.24E-126
Pnma2	4518	899	232	17.23253876	5.385841681	-1.677891533	Down	1.09E-67	2.30E-66
Igfbp7	1213	116	30	8.281957304	2.594013778	-1.674785623	Down	5.58E-10	2.35E-09
Neto1	3531	394	102	9.66349671	3.029802216	-1.673321701	Down	1.78E-30	1.74E-29
Shox2	3102	224	58	6.253771713	1.961092256	-1.67306915	Down	5.70E-18	3.62E-17
Slc35f4	1881	135	35	6.21556728	1.951601187	-1.671227803	Down	2.29E-11	1.05E-10
Mn1	6128	505	131	7.136880424	2.242148452	-1.670411799	Down	1.59E-38	1.95E-37
Syt16	2705	158	41	5.058544984	1.589748456	-1.669923967	Down	4.64E-13	2.34E-12
Kif7	4525	104	27	1.990446709	0.625830904	-1.669247439	Down	4.79E-09	1.89E-08
Cdh13	2290	712	185	26.92652506	8.473211964	-1.668047193	Down	1.56E-53	2.57E-52
Pou3f1	3010	100	26	2.877195042	0.905980139	-1.667111695	Down	9.82E-09	3.80E-08
Snrpg	393	73	19	16.08666836	5.070757892	-1.665592268	Down	1.05E-06	3.39E-06
Cbln4	2799	242	63	7.48769708	2.360747159	-1.665278537	Down	3.51E-19	2.34E-18
Gsn	2663	2195	572	71.3837168	22.5287288	-1.663829111	Down	9.61E-161	5.28E-159
Tceb2	508	759	198	129.3939177	40.88022737	-1.662294678	Down	1.09E-56	1.92E-55
Scml4	4745	46	12	0.839570971	0.265250893	-1.662294678	Down	0.000119356	0.00031145
Tmem132b	7964	1602	418	17.42075846	5.504994065	-1.661994523	Down	1.20E-117	4.53E-116
Shroom1	3312	218	57	5.700355805	1.805079576	-1.658989534	Down	2.44E-17	1.52E-16
Lpo	2927	130	34	3.846417561	1.218338643	-1.658600195	Down	6.80E-11	3.02E-10
Col24a1	7137	149	39	1.808033073	0.573140021	-1.657461525	Down	2.80E-12	1.35E-11
Ddc	2018	317	83	13.60422792	4.313886904	-1.656994822	Down	1.67E-24	1.36E-23
Gprin2	1601	84	22	4.543847561	1.441262788	-1.656581027	Down	1.75E-07	6.10E-07
Cryab	1116	1389	364	107.7888529	34.20968015	-1.655731467	Down	1.02E-101	3.21E-100
Pde11a	2848	61	16	1.854921986	0.589239459	-1.654432561	Down	9.29E-06	2.74E-05
Ncan	7166	2210	580	26.7086089	8.489126679	-1.653616787	Down	1.93E-160	1.05E-158
Sfrp5	1900	228	60	10.39242849	3.312146014	-1.649694642	Down	6.17E-18	3.90E-17
Mbp	4820	106864	28138	1920.083815	612.2911916	-1.648879454	Down	0	0
Gng11	836	436	115	45.16645557	14.42790877	-1.646389497	Down	7.80E-33	8.29E-32
Sgk2	3068	87	23	2.455837893	0.786292812	-1.643076763	Down	1.24E-07	4.38E-07
Myeov2	438	450	119	88.97627134	28.49605075	-1.642658651	Down	9.82E-34	1.06E-32
Myo5b	6647	340	90	4.429850167	1.42013181	-1.641233063	Down	7.71E-26	6.52E-25
Cr2	6207	68	18	0.948774418	0.30416034	-1.641233063	Down	3.16E-06	9.79E-06
Pdzrn4	3956	98	26	2.145386738	0.689332714	-1.637965349	Down	2.08E-08	7.87E-08
Tnfaip2	3570	49	13	1.188676462	0.381932804	-1.637965349	Down	8.37E-05	0.0002225
Sfrp1	4372	501	133	9.924151179	3.190680458	-1.637079581	Down	3.33E-37	3.95E-36
Ptpn5	3132	1224	325	33.84507363	10.88362156	-1.636787158	Down	2.00E-88	5.45E-87
Smtnl2	2624	79	21	2.607348358	0.83939676	-1.635158548	Down	5.25E-07	1.75E-06
Cntn5	4270	391	104	7.930209876	2.554566949	-1.634280302	Down	2.57E-29	2.44E-28
Ndst4	3489	601	160	14.9179553	4.809842305	-1.632988309	Down	3.75E-44	5.21E-43
Lrfn2	3001	255	68	7.358850565	2.376592608	-1.630585819	Down	1.38E-19	9.31E-19
Zfp92	5767	75	20	1.126281916	0.363740675	-1.630585819	Down	1.08E-06	3.50E-06
Gm19345	998	45	12	3.904970626	1.261137761	-1.630585819	Down	0.000175027	0.000446869
Fam131c	1460	116	31	6.88083165	2.227002285	-1.627479908	Down	1.22E-09	5.03E-09
Sp7	2284	71	19	2.692142524	0.872507816	-1.625514829	Down	2.23E-06	7.02E-06
Ttc34	3200	56	15	1.515562488	0.491646674	-1.624159549	Down	2.82E-05	7.88E-05
Scand1	760	97	26	11.05335048	3.588158182	-1.623168347	Down	3.03E-08	1.13E-07
Gng5	535	82	22	13.27381832	4.313012566	-1.621815609	Down	3.71E-07	1.25E-06
Pllp	1889	1974	531	90.50050222	29.48318434	-1.618033447	Down	3.37E-139	1.57E-137
L3mbtl1	2733	249	67	7.890336305	2.571265932	-1.617607965	Down	5.82E-19	3.84E-18
Pde1b	3222	1930	520	51.87613022	16.92737565	-1.615712542	Down	7.29E-136	3.23E-134
Tal1	4230	152	41	3.111995924	1.016612193	-1.614070732	Down	4.33E-12	2.07E-11
Amz1	2685	100	27	3.225458874	1.054705714	-1.612663911	Down	2.14E-08	8.07E-08
Carns1	3968	703	190	15.34332416	5.022197207	-1.611220494	Down	2.02E-50	3.17E-49
Col14a1	6448	74	20	0.99389954	0.325324515	-1.611220494	Down	1.57E-06	5.00E-06
Sh3tc2	4540	240	65	4.578162331	1.501652102	-1.608218006	Down	3.44E-18	2.21E-17
Naip2	4853	81	22	1.445474806	0.475471198	-1.604113607	Down	5.38E-07	1.79E-06
Lpl	4049	81	22	1.732499193	0.569884347	-1.604113607	Down	5.38E-07	1.79E-06
Htr1a	4441	254	69	4.953232825	1.629596721	-1.603855453	Down	4.26E-19	2.83E-18
Oprm1	2778	239	65	7.450775167	2.454103868	-1.602194218	Down	4.96E-18	3.15E-17
St3gal1	5784	731	199	10.94522998	3.608582318	-1.600798198	Down	6.79E-52	1.09E-50
Cpne6	2201	649	177	25.5364459	8.434610816	-1.598164341	Down	3.71E-46	5.35E-45
Car14	1625	425	116	22.65016466	7.487148527	-1.597033259	Down	9.38E-31	9.27E-30
Dpcd	1353	355	97	22.72303594	7.519444572	-1.595457595	Down	6.55E-26	5.55E-25
Micall2	3346	128	35	3.312987764	1.097119495	-1.594412206	Down	3.08E-10	1.32E-09
Col4a1	6615	581	159	7.606451189	2.521036308	-1.593206621	Down	2.57E-41	3.37E-40
Efcc1	2753	157	43	4.938888707	1.63822696	-1.592051217	Down	3.14E-12	1.52E-11
Rasgrf2	7235	2211	607	26.46585971	8.799580736	-1.588625827	Down	1.09E-151	5.60E-150
Ptpro	6621	364	100	4.761168971	1.584120582	-1.587633673	Down	2.36E-26	2.04E-25
Tekt5	1774	207	57	10.1053772	3.370024552	-1.584292166	Down	1.40E-15	8.00E-15
Pygl	2821	76	21	2.333169578	0.780778837	-1.579305314	Down	1.60E-06	5.09E-06
Vstm2b	1455	177	49	10.53527974	3.532196952	-1.576590929	Down	1.92E-13	9.89E-13
Drd2	1549	83	23	4.640475387	1.557357228	-1.575172698	Down	5.47E-07	1.82E-06
Mmp15	4279	775	215	15.68538615	5.269968243	-1.573554874	Down	1.28E-53	2.12E-52
Prr5l	4296	1034	287	20.84452797	7.006956942	-1.572808767	Down	6.51E-71	1.45E-69
Qdpr	1394	4974	1385	309.0144627	104.2074634	-1.568215754	Down	0	0
Zbtb7c	4572	79	22	1.496430903	0.504694165	-1.568044353	Down	1.12E-06	3.62E-06
Gk5	2746	79	22	2.491508409	0.840299244	-1.568044353	Down	1.12E-06	3.62E-06
D630023F18Rik	2201	43	12	1.691937094	0.571838021	-1.564997477	Down	0.000371822	0.000912743
Htr1f	2509	43	12	1.48423816	0.501640289	-1.564997477	Down	0.000371822	0.000912878
Hoxb3	3390	222	62	5.67138428	1.918243857	-1.563914779	Down	2.51E-16	1.49E-15
Stk32b	3440	68	19	1.71193105	0.579304608	-1.563230551	Down	6.79E-06	2.03E-05
Galnt5	3247	93	26	2.480484164	0.839852238	-1.562414316	Down	1.32E-07	4.66E-07
Map1lc3a	1045	1080	302	89.50416883	30.31115443	-1.562106081	Down	2.79E-73	6.42E-72
Josd2	1051	756	212	62.29524215	21.15655589	-1.558017193	Down	1.26E-51	2.02E-50
Ccdc65	1877	89	25	4.106402663	1.396971547	-1.555572464	Down	2.70E-07	9.24E-07
Cdh24	2728	299	84	9.492106913	3.229585189	-1.555379474	Down	2.52E-21	1.84E-20
Rassf4	6344	1423	400	19.42573789	6.613154084	-1.55455898	Down	2.53E-95	7.44E-94
Serpina3n	2085	366	103	15.20235343	5.181350718	-1.552894534	Down	1.05E-25	8.80E-25
Enpp6	3065	426	120	12.03690739	4.106412676	-1.551514248	Down	1.25E-29	1.19E-28
Rdm1	1098	71	20	5.600048747	1.910466735	-1.551514248	Down	4.75E-06	1.44E-05
Drd5	3015	71	20	2.039420738	0.695752065	-1.551514248	Down	4.75E-06	1.44E-05
Card10	4728	358	101	6.557546179	2.240555626	-1.549299518	Down	4.23E-25	3.50E-24
Gamt	944	131	37	12.01808027	4.11094394	-1.547664859	Down	4.57E-10	1.93E-09
Gm973	3595	131	37	3.155790757	1.079480133	-1.547664859	Down	4.57E-10	1.93E-09
Atg9b	3902	106	30	2.352634162	0.806391264	-1.544725082	Down	2.25E-08	8.44E-08
Enc1	4743	1162	329	21.21723577	7.275361843	-1.544145803	Down	1.98E-77	4.78E-76
Asxl3	11697	420	119	3.109643475	1.067048835	-1.543122977	Down	5.10E-29	4.76E-28
Tcerg1l	2569	109	31	3.674499499	1.265637733	-1.537683237	Down	1.58E-08	6.01E-08
Glra2	2738	137	39	4.333341561	1.493973823	-1.536325087	Down	2.27E-10	9.76E-10
Mal	2778	4840	1379	150.8859908	52.06475744	-1.535079814	Down	0	0
Galnt6	5698	926	264	14.07422017	4.859519248	-1.534169487	Down	1.70E-61	3.23E-60
Fa2h	2492	1480	422	51.43390238	17.76136085	-1.533977495	Down	3.34E-97	1.00E-95
Prkg2	4696	119	34	2.194596448	0.759386118	-1.531050145	Down	3.84E-09	1.52E-08
Rpl36	407	392	112	83.41179298	28.86259917	-1.531050145	Down	6.74E-27	5.91E-26
Myh11	6632	133	38	1.736772454	0.600967386	-1.531050145	Down	4.60E-10	1.95E-09
Sox18	1619	56	16	2.995552788	1.036537357	-1.531050145	Down	5.98E-05	0.000161759
Uchl1	1147	6196	1771	467.8253919	161.9447853	-1.530468155	Down	0	0
Celf6	2765	241	69	7.548448664	2.617373975	-1.528060102	Down	4.55E-17	2.80E-16
Egflam	4888	129	37	2.285568868	0.793930254	-1.525469113	Down	9.34E-10	3.88E-09
Tacr1	5026	202	58	3.480684699	1.210367724	-1.523925711	Down	1.74E-14	9.46E-14
Syt17	1617	94	27	5.034468554	1.751320248	-1.523396573	Down	1.91E-07	6.63E-07
Fbxo2	1234	1382	397	96.99038477	33.74327037	-1.523241926	Down	5.58E-90	1.56E-88
Acta2	2572	174	50	5.858872984	2.038970135	-1.522782529	Down	1.17E-12	5.74E-12
Rtkn	3106	803	231	22.38978343	7.800498419	-1.521202359	Down	6.44E-53	1.05E-51
Ly6h	1262	431	124	29.57697227	10.30562072	-1.521042972	Down	3.74E-29	3.52E-28
Olfml2b	3095	132	38	3.693593325	1.287759516	-1.520161829	Down	6.57E-10	2.76E-09
Plxnb3	6022	2006	578	28.84868199	10.06697319	-1.518875431	Down	3.11E-129	1.30E-127
Zcchc12	2189	998	288	39.48394866	13.79934749	-1.516666227	Down	4.51E-65	9.04E-64
1810041L15Rik	5917	585	169	8.562293206	2.995690623	-1.515108601	Down	8.72E-39	1.08E-37
Foxm1	4365	45	13	0.892820317	0.312371159	-1.515108601	Down	0.000372016	0.000912951
Irs4	6248	121	35	1.677181828	0.587541907	-1.513275443	Down	3.85E-09	1.53E-08
Cyp39a1	3106	100	29	2.788266928	0.979283351	-1.509570418	Down	9.36E-08	3.34E-07
Gltp	1609	940	273	50.59500095	17.79583735	-1.507455029	Down	7.31E-61	1.38E-59
Gpr26	2799	141	41	4.36266648	1.536359262	-1.505694571	Down	2.28E-10	9.83E-10
Chsy3	3882	182	53	4.060239536	1.431964209	-1.503569409	Down	5.81E-13	2.92E-12
Mfsd2a	2150	405	118	16.31369589	5.756458421	-1.502830271	Down	4.89E-27	4.30E-26
Zfp503	4213	144	42	2.96010306	1.045609826	-1.501302802	Down	1.61E-10	6.99E-10
Gm7120	915	147	43	13.91336055	4.929004177	-1.497102813	Down	1.13E-10	4.96E-10
Dcc	10325	942	276	7.901265246	2.803695512	-1.494754016	Down	2.95E-60	5.48E-59
Rtkn2	3932	116	34	2.55493749	0.906937235	-1.494213377	Down	1.11E-08	4.27E-08
1110065P20Rik	762	167	49	18.98004766	6.744549297	-1.492689671	Down	6.77E-12	3.20E-11
Neurl1b	6188	92	27	1.287577329	0.457641377	-1.492369677	Down	3.88E-07	1.31E-06
F2r	3296	163	48	4.282882899	1.527445977	-1.487460877	Down	1.37E-11	6.35E-11
Cspg4	8050	842	248	9.058410756	3.231228161	-1.487175336	Down	1.18E-53	1.96E-52
Tubb2a	1607	3252	958	175.2550169	62.52611672	-1.486924919	Down	5.91E-202	4.23E-200
Hoxd3	2902	95	28	2.835058313	1.011981208	-1.486195909	Down	2.71E-07	9.27E-07
Rhbdl3	3767	614	181	14.11589924	5.039585055	-1.485944181	Down	1.56E-39	1.97E-38
Gabrq	4943	234	69	4.099784657	1.464098531	-1.485535486	Down	5.29E-16	3.09E-15
Heyl	4532	234	69	4.471587723	1.59687534	-1.485535486	Down	5.29E-16	3.09E-15
Trf	2332	27132	8004	1007.602094	359.9899351	-1.484897549	Down	0	0
Gpr37	3205	3714	1098	100.3574608	35.93239217	-1.481790984	Down	3.38E-229	3.00E-227
Gpr179	9276	142	42	1.325755396	0.474898038	-1.48112492	Down	3.24E-10	1.38E-09
Begain	2712	1114	330	35.57388563	12.76250953	-1.478906526	Down	7.31E-70	1.60E-68
Evpl	6398	135	40	1.827365123	0.655733815	-1.478582725	Down	9.32E-10	3.87E-09
Cstb	602	108	32	15.53685323	5.575262393	-1.478582725	Down	4.57E-08	1.68E-07
Itga5	4366	91	27	1.805067554	0.648622272	-1.476602361	Down	5.52E-07	1.84E-06
Gjb1	1603	1075	319	58.07787809	20.87223642	-1.476403554	Down	2.58E-67	5.39E-66
Gm16532	2190	401	119	15.8575488	5.69921015	-1.476335886	Down	3.90E-26	3.34E-25
Shc3	1536	475	141	26.7817032	9.628080697	-1.475927574	Down	1.17E-30	1.16E-29
Adssl1	1791	639	190	30.89876143	11.12678867	-1.473511736	Down	1.37E-40	1.76E-39
Egfem1	2690	121	36	3.895550953	1.403660392	-1.472633459	Down	7.75E-09	3.01E-08
Gbp11	2708	47	14	1.503090039	0.542239562	-1.470929153	Down	0.000368534	0.000905205
Srpx2	2923	47	14	1.392530902	0.502355365	-1.470929153	Down	0.000368534	0.000905338
Elfn2	4861	1490	444	26.5458384	9.580080838	-1.470375972	Down	4.63E-92	1.33E-90
Lppr1	3762	57	17	1.312175315	0.473960288	-1.469122396	Down	8.52E-05	0.000226168
Kcnk4	1735	57	17	2.845189357	1.027687956	-1.469122396	Down	8.52E-05	0.000226132
A830018L16Rik	6815	466	139	5.921828904	2.139246178	-1.468940295	Down	6.60E-30	6.36E-29
Cyp2j12	1944	124	37	5.524096078	1.996260843	-1.468438168	Down	5.43E-09	2.14E-08
Commd1	818	134	40	14.18689301	5.128832458	-1.467856319	Down	1.32E-09	5.42E-09
Lin7b	716	298	89	36.04450292	13.03733452	-1.467130313	Down	1.21E-19	8.19E-19
Trim43c	1990	87	26	3.78618626	1.370351868	-1.466199001	Down	1.12E-06	3.62E-06
Fzd2	3628	167	50	3.986437795	1.4454882	-1.463543326	Down	1.35E-11	6.28E-11
Cnp	2548	10965	3288	372.6876584	135.3456213	-1.461318831	Down	0	0
Creg2	5799	1077	323	16.08416032	5.841995771	-1.461107403	Down	1.97E-66	4.03E-65
Efna3	1225	213	64	15.05841679	5.479686466	-1.458404843	Down	2.43E-14	1.31E-13
Endog	1032	93	28	7.804391552	2.845706846	-1.455499112	Down	5.47E-07	1.82E-06
Zfhx3	16439	2170	654	11.43194529	4.172671327	-1.454027725	Down	4.59E-131	1.94E-129
Ankrd34b	3940	805	243	17.69438438	6.468772481	-1.451727692	Down	1.25E-49	1.92E-48
Col11a1	7275	479	145	5.702145759	2.09048391	-1.447667979	Down	4.48E-30	4.34E-29
Sf3b5	734	99	30	11.68086309	4.286837484	-1.446161248	Down	2.66E-07	9.11E-07
Tmem151a	3945	3207	972	70.4024465	25.84229513	-1.445891358	Down	3.50E-191	2.34E-189
Dlec1	5263	89	27	1.464510317	0.538074262	-1.444541152	Down	1.11E-06	3.58E-06
Sept9	3796	590	179	13.46051284	4.945823934	-1.44445059	Down	1.48E-36	1.72E-35
P4ha3	2361	79	24	2.897789958	1.066171525	-1.44251347	Down	4.65E-06	1.42E-05
Grip2	5143	793	241	13.35341855	4.914873484	-1.441982943	Down	1.91E-48	2.87E-47
Slc45a3	3348	125	38	3.233406913	1.190446745	-1.441551994	Down	7.58E-09	2.95E-08
1110008P14Rik	657	592	180	78.03548538	28.73551336	-1.441295492	Down	1.46E-36	1.71E-35
Rgs10	875	217	66	21.47768555	7.911297336	-1.440852336	Down	2.38E-14	1.29E-13
Slit2	8555	1108	337	11.21645312	4.131632754	-1.440832608	Down	6.29E-67	1.30E-65
Acyp2	671	69	21	8.905583283	3.282529209	-1.439902257	Down	1.97E-05	5.59E-05
Bend5	1826	92	28	4.363378155	1.608307484	-1.439902257	Down	7.73E-07	2.54E-06
Dock5	10335	1518	462	12.72029225	4.688601469	-1.439902257	Down	6.07E-91	1.71E-89
Lypd6b	2285	266	81	10.08164106	3.718010733	-1.439127656	Down	3.09E-17	1.91E-16
Rftn1	2802	446	136	13.7848653	5.090759755	-1.437132282	Down	7.95E-28	7.15E-27
Panx1	2075	154	47	6.427445734	2.375699912	-1.435892912	Down	1.54E-10	6.72E-10
Insc	2321	232	71	8.656625773	3.208448207	-1.431929099	Down	4.07E-15	2.27E-14
4932411E22Rik	2665	62	19	2.014792266	0.747770301	-1.42996402	Down	5.80E-05	0.000157062
Tmem63a	3239	1758	539	47.0049637	17.4537858	-1.429273115	Down	6.76E-104	2.19E-102
Dact2	2809	257	79	7.923502203	2.94976336	-1.425539024	Down	1.72E-16	1.03E-15
Frmd8	3166	773	238	21.14483898	7.884567422	-1.423202064	Down	2.20E-46	3.18E-45
Efnb3	3215	3564	1102	96.00470489	35.95112143	-1.417068336	Down	5.14E-206	3.83E-204
Htr7	3082	236	73	6.631551817	2.484288623	-1.416513714	Down	3.95E-15	2.20E-14
Atpif1	1491	478	148	27.76425676	10.41108271	-1.415108665	Down	4.54E-29	4.25E-28
Tmem258	447	71	22	13.75582444	5.162106763	-1.414010724	Down	1.93E-05	5.49E-05
Rerg	2254	203	63	7.799700473	2.931557807	-1.411751217	Down	3.74E-13	1.90E-12
Arhgef28	6259	763	237	10.55736132	3.971505965	-1.410491221	Down	3.22E-45	4.55E-44
Olfm2	1525	721	224	40.94503248	15.40600375	-1.41019575	Down	8.28E-43	1.12E-41
Gatsl3	1548	74	23	4.139963977	1.558363273	-1.409586633	Down	1.34E-05	3.87E-05
Cyp2s1	2621	209	65	6.905816975	2.601106656	-1.408686542	Down	1.84E-13	9.46E-13
Litaf	2237	781	243	30.23575716	11.39336771	-1.408061458	Down	3.94E-46	5.68E-45
Padi2	4758	1372	427	24.97269842	9.412722646	-1.40766773	Down	1.09E-79	2.67E-78
Arhgap22	2598	183	57	6.100251521	2.301163801	-1.406505047	Down	6.17E-12	2.93E-11
Ndufb8	641	1091	340	147.4017094	55.63302977	-1.405739673	Down	1.32E-63	2.58E-62
Rnasel	4758	154	48	2.803057986	1.058104653	-1.405519263	Down	2.99E-10	1.28E-09
Mchr1	2189	96	30	3.798055182	1.43743203	-1.401767128	Down	7.44E-07	2.44E-06
Hddc2	718	128	40	15.43907668	5.843154527	-1.401767128	Down	1.03E-08	3.96E-08
Ache	2212	2430	761	95.13864239	36.08372454	-1.398683178	Down	2.17E-138	1.00E-136
Susd2	3255	514	161	13.67564835	5.187841606	-1.398402894	Down	1.28E-30	1.26E-29
Gpr83	3586	83	26	2.004488671	0.760457395	-1.398294936	Down	4.47E-06	1.36E-05
Sh3tc1	4549	67	21	1.275541711	0.484189294	-1.397466991	Down	3.92E-05	0.000108177
Kcnq5	7608	319	100	3.631248564	1.378609671	-1.397251647	Down	1.45E-19	9.82E-19
St6gal2	2278	118	37	4.486049759	1.703569394	-1.396884907	Down	4.23E-08	1.56E-07
Dock10	7324	2057	645	24.32325848	9.236835381	-1.396865951	Down	3.25E-117	1.23E-115
Ano4	4160	966	303	20.1103484	7.639432933	-1.396400618	Down	5.68E-56	9.82E-55
Plk3	2367	204	64	7.463932588	2.835917161	-1.396120565	Down	5.12E-13	2.58E-12
Hipk4	2414	596	187	21.38182609	8.124865221	-1.395969284	Down	3.70E-35	4.16E-34
H1fx	1062	121	38	9.86726183	3.752933807	-1.394630947	Down	2.95E-08	1.10E-07
Hsf4	1739	347	109	17.28087352	6.574136855	-1.394302751	Down	4.36E-21	3.15E-20
Tmem176a	1064	70	22	5.69760334	2.168667033	-1.393546621	Down	2.72E-05	7.61E-05
Plp1	3473	63502	19976	1583.501282	603.2753367	-1.392229527	Down	0	0
Atp5e	414	435	137	90.99650552	34.70819675	-1.390534731	Down	6.02E-26	5.11E-25
Plekhh1	6439	3512	1107	47.2358659	18.0318805	-1.389332846	Down	3.73E-197	2.58E-195
Kcnq3	2878	869	274	26.14958409	9.98554097	-1.388875507	Down	3.96E-50	6.16E-49
Fscn1	2667	1609	508	52.24789853	19.97802357	-1.386959147	Down	3.96E-91	1.12E-89
Fgf18	1538	76	24	4.279500246	1.636691138	-1.386660236	Down	1.30E-05	3.78E-05
Ldb3	5040	266	84	4.570744013	1.748077063	-1.386660236	Down	2.19E-16	1.30E-15
Msmo1	1824	1197	378	56.83359332	21.73595821	-1.386660236	Down	3.10E-68	6.63E-67
Kcns3	2933	212	67	6.259787591	2.395932422	-1.385526487	Down	2.46E-13	1.26E-12
Nipsnap3b	1507	117	37	6.723701248	2.575136748	-1.384606577	Down	5.93E-08	2.16E-07
Stk32c	2183	509	161	20.19295351	7.735421176	-1.384300191	Down	6.69E-30	6.44E-29
Samd5	2495	256	81	8.885977602	3.405071954	-1.38384522	Down	8.81E-16	5.10E-15
Col26a1	2705	79	25	2.529272492	0.969358815	-1.383619781	Down	9.04E-06	2.68E-05
Myrf	5597	3336	1058	51.61863714	19.82632338	-1.380474884	Down	1.36E-185	8.71E-184
Hsph1	3478	3115	989	77.5647277	29.82486858	-1.37888496	Down	3.93E-173	2.30E-171
Sytl5	6623	148	47	1.935275324	0.74431184	-1.378559737	Down	1.17E-09	4.81E-09
Cgref1	1331	85	27	5.530656285	2.127636996	-1.378198657	Down	4.35E-06	1.33E-05
Tmem98	1393	370	118	23.00310207	8.884698926	-1.372433634	Down	6.80E-22	5.04E-21
Entpd2	1937	166	53	7.421885776	2.869842571	-1.3708142	Down	1.36E-10	5.95E-10
Fes	2762	72	23	2.257587652	0.873405629	-1.370058268	Down	2.64E-05	7.40E-05
Ccdc184	2329	651	208	24.20735276	9.367111096	-1.369769238	Down	3.20E-37	3.79E-36
Nkd2	3222	75	24	2.015911796	0.781263492	-1.367551413	Down	1.83E-05	5.21E-05
Mrpl54	587	103	33	15.19619726	5.896409854	-1.365801631	Down	4.91E-07	1.64E-06
Tnfaip6	1601	324	104	17.52626916	6.813242268	-1.363105508	Down	3.55E-19	2.36E-18
Tmc6	2912	165	53	4.90713914	1.908957781	-1.362096983	Down	1.89E-10	8.20E-10
Srpk3	1980	140	45	6.123484802	2.383741449	-1.361125144	Down	4.64E-09	1.83E-08
Zfp618	2868	112	36	3.382008342	1.316543395	-1.361125144	Down	1.66E-07	5.79E-07
Pcdh17	9509	2765	889	25.18234022	9.805703074	-1.360719379	Down	7.04E-151	3.59E-149
Fth1	942	16802	5406	1544.706153	601.9174905	-1.359694778	Down	0	0
Adra1d	2394	174	56	6.294495119	2.453441492	-1.359283797	Down	6.47E-11	2.88E-10
Grin2d	4383	624	201	12.32959803	4.809904033	-1.358045751	Down	2.64E-35	2.99E-34
Susd1	3295	124	40	3.259132861	1.273257952	-1.355963439	Down	3.90E-08	1.44E-07
Ttf2	4541	124	40	2.364862976	0.923890101	-1.355963439	Down	3.90E-08	1.44E-07
D130043K22Rik	5146	657	212	11.0568492	4.320936696	-1.355524329	Down	5.51E-37	6.49E-36
Nrg1	2103	675	218	27.79715182	10.87249072	-1.35425459	Down	6.67E-38	8.00E-37
Ngef	3114	458	148	12.73745517	4.984882568	-1.353445646	Down	3.29E-26	2.82E-25
Gabra5	2674	492	159	15.93453883	6.236595056	-1.353326773	Down	4.91E-28	4.44E-27
Thap1	2267	68	22	2.597725105	1.017848135	-1.351726446	Down	5.34E-05	0.00014523
Marcksl1	1601	479	155	25.91074978	10.15435146	-1.351452663	Down	2.78E-27	2.46E-26
Itgb4	6160	961	311	13.5107194	5.295311362	-1.351317074	Down	4.43E-53	7.27E-52
Ephb6	3760	707	229	16.28423525	6.387919905	-1.35005784	Down	1.92E-39	2.40E-38
Kcna4	4844	330	107	5.899912955	2.316815595	-1.348550451	Down	3.26E-19	2.17E-18
Adra2a	3801	607	197	13.8301414	5.436009177	-1.34719611	Down	5.44E-34	5.93E-33
Pgf	1599	83	27	4.49536984	1.771034923	-1.343847152	Down	8.49E-06	2.52E-05
Hapln1	5055	252	82	4.317329344	1.701392512	-1.343423142	Down	6.11E-15	3.39E-14
Spats2l	3932	338	110	7.444559237	2.934208702	-1.343214946	Down	1.56E-19	1.05E-18
Cntnap5a	3915	1057	344	23.38185806	9.215915856	-1.34319013	Down	1.08E-57	1.91E-56
Pcsk1n	2193	5711	1859	225.5326004	88.91040382	-1.342911837	Down	2.18E-303	2.56E-301
Lrrc7	7462	841	274	9.76060078	3.851298166	-1.34162513	Down	3.56E-46	5.13E-45
Nod1	4322	227	74	4.548591061	1.795803369	-1.340790345	Down	1.46E-13	7.53E-13
Mpped1	3255	454	148	12.07926916	4.768947563	-1.340790345	Down	1.20E-25	1.00E-24
Txnrd3	2836	144	47	4.397360434	1.738214851	-1.339031373	Down	4.35E-09	1.72E-08
Hebp2	1910	193	63	8.751041444	3.459545182	-1.338872337	Down	1.02E-11	4.77E-11
Gm4980	3037	98	32	2.794583449	1.105139269	-1.338405067	Down	1.37E-06	4.38E-06
Elavl2	4130	1561	510	32.73321404	12.95185427	-1.337596608	Down	7.82E-84	2.05E-82
Cep41	3447	110	36	2.763676468	1.09540077	-1.335129935	Down	3.20E-07	1.09E-06
Tgfbi	2678	113	37	3.654295555	1.449115414	-1.33442082	Down	2.23E-07	7.69E-07
Trim36	4546	513	168	9.772906248	3.876070566	-1.334192816	Down	1.42E-28	1.31E-27
Zdbf2	12705	1271	417	8.663765324	3.442494145	-1.331539965	Down	3.93E-68	8.35E-67
Ptger4	3327	64	21	1.665953871	0.662030989	-1.3313778	Down	0.000107916	0.00028288
Ephb3	4145	268	88	5.599458858	2.226742314	-1.330352795	Down	1.38E-15	7.91E-15
Qpct	1924	134	44	6.031641623	2.39860886	-1.330352795	Down	1.78E-08	6.73E-08
Gpr101	5410	143	47	2.289151686	0.911197286	-1.328977708	Down	6.03E-09	2.36E-08
Rps13	582	432	142	64.28306284	25.59040649	-1.328835606	Down	3.60E-24	2.89E-23
Tmsb10	637	146	48	19.84948404	7.903393942	-1.328557281	Down	4.21E-09	1.67E-08
Ankub1	1759	79	26	3.88952933	1.550312802	-1.327036253	Down	1.70E-05	4.88E-05
Ndufa2	602	246	81	35.38949902	14.11238293	-1.326359725	Down	2.30E-14	1.24E-13
Romo1	550	167	55	26.29599331	10.48846238	-1.326039802	Down	3.41E-10	1.45E-09
Lhfpl5	1247	91	30	6.319907731	2.523286859	-1.324599268	Down	3.94E-06	1.21E-05
Slc6a11	4066	6924	2284	147.4774038	58.91698984	-1.323738297	Down	0	0
Il15ra	1717	100	33	5.043888804	2.015837265	-1.323157293	Down	1.32E-06	4.23E-06
Bcas1	3090	7033	2321	197.1142114	78.78226918	-1.323088918	Down	0	0
Scube1	7932	209	69	2.28191456	0.912385154	-1.322529898	Down	2.28E-12	1.11E-11
Tmem44	4241	524	173	10.70037045	4.278481469	-1.322489997	Down	8.74E-29	8.09E-28
Doc2a	2538	215	71	7.336393899	2.934124621	-1.322140953	Down	1.12E-12	5.50E-12
Cox5b	569	669	221	101.823882	40.7372616	-1.321655064	Down	2.85E-36	3.31E-35
Rgs4	2941	1059	350	31.18435275	12.48201915	-1.320970985	Down	2.16E-56	3.78E-55
Gdpd2	2597	127	42	4.235138039	1.696247285	-1.320062487	Down	5.06E-08	1.85E-07
Adamtsl5	3041	269	89	7.660756507	3.069625622	-1.319424155	Down	1.84E-15	1.05E-14
Bend7	3837	136	45	3.069607929	1.230077683	-1.319304968	Down	1.71E-08	6.50E-08
Prdx5	688	1576	522	198.3825982	79.57815931	-1.317841046	Down	9.26E-83	2.39E-81
Col6a3	10841	317	105	2.532361584	1.015855133	-1.317788736	Down	6.28E-18	3.98E-17
Pcdh15	9125	754	250	7.156064916	2.873551336	-1.316331652	Down	1.98E-40	2.54E-39
Cd82	1920	602	200	27.15382792	10.92548164	-1.31345871	Down	1.66E-32	1.74E-31
Iscu	887	1532	509	149.5791098	60.18745603	-1.313373959	Down	4.31E-80	1.07E-78
Dpysl3	5484	2010	668	31.74200898	12.7758805	-1.312970717	Down	1.85E-104	6.05E-103
Cacna1h	8228	421	140	4.431223055	1.784619267	-1.312088629	Down	3.59E-23	2.77E-22
Hcn2	3195	7003	2330	189.8231005	76.48863017	-1.311338356	Down	0	0
Cobl	5618	604	201	9.310885857	3.752547059	-1.311048271	Down	1.60E-32	1.68E-31
Aplp1	2392	16302	5431	590.2221617	238.1389597	-1.309454426	Down	0	0
Phospho1	1910	57	19	2.584504468	1.043354896	-1.308657724	Down	0.000316526	0.00078672
Rasl12	2429	96	32	3.422784188	1.381765319	-1.308657724	Down	2.63E-06	8.22E-06
Gm10471	3342	219	73	5.675099341	2.291016617	-1.308657724	Down	1.04E-12	5.12E-12
Mrgpre	3761	168	56	3.868492393	1.561696073	-1.308657724	Down	4.53E-10	1.92E-09
Foxj1	2578	291	97	9.775655195	3.946395852	-1.308657724	Down	2.03E-16	1.21E-15
Asb2	2690	69	23	2.221429882	0.896783028	-1.308657724	Down	7.15E-05	0.000191736
Tcf19	1773	69	23	3.37035893	1.360601436	-1.308657724	Down	7.15E-05	0.000191706
Lyrm4	1515	186	62	10.6325176	4.292308035	-1.308657724	Down	5.28E-11	2.36E-10
Pex5l	5102	6751	2252	114.5944152	46.29560422	-1.307589615	Down	0	0
Frs3	2135	508	170	20.60637656	8.351468871	-1.302988974	Down	2.32E-27	2.06E-26
Scarb1	2521	194	65	6.664455664	2.70428423	-1.301240252	Down	2.48E-11	1.13E-10
Ndufa11	2661	555	186	18.06275151	7.331281481	-1.300880373	Down	1.12E-29	1.07E-28
Rab3il1	2320	182	61	6.79390081	2.757742263	-1.300752526	Down	1.04E-10	4.57E-10
Tmem132d	4278	322	108	6.518548337	2.647858665	-1.299724599	Down	7.72E-18	4.87E-17
Cpne5	4366	131	44	2.598503841	1.057014074	-1.297686606	Down	4.68E-08	1.71E-07
Rpl28	496	1077	362	188.0484793	76.54885848	-1.29665187	Down	9.30E-56	1.60E-54
Pdcd5	642	107	36	14.43392846	5.881380772	-1.295237208	Down	8.47E-07	2.77E-06
Sdk1	8513	300	101	3.051928959	1.244372959	-1.294302431	Down	1.27E-16	7.64E-16
Galnt14	2467	199	67	6.985857553	2.848508226	-1.294230653	Down	1.67E-11	7.71E-11
Selplg	2604	196	66	6.518548337	2.65836604	-1.294010948	Down	2.39E-11	1.09E-10
Shroom2	7519	1416	477	16.30943692	6.653805764	-1.293455317	Down	1.75E-72	3.96E-71
S1pr5	2495	754	254	26.17198091	10.67763304	-1.29343125	Down	2.12E-39	2.65E-38
Timp2	3622	3467	1169	82.89745441	33.85149784	-1.29210813	Down	1.76E-174	1.05E-172
Rnaseh1	1457	86	29	5.111809942	2.087614337	-1.291978983	Down	1.09E-05	3.19E-05
Frmd4b	5029	839	283	14.44827916	5.902236732	-1.291563981	Down	1.47E-43	2.02E-42
Nefm	3230	8353	2819	223.9627327	91.53862365	-1.290806183	Down	0	0
Plod1	3252	800	270	21.30469146	8.70813297	-1.290735816	Down	1.42E-41	1.87E-40
Cx3cl1	3143	2145	724	59.10425049	24.16050512	-1.290611268	Down	1.70E-108	5.89E-107
Abcb1b	4344	77	26	1.535100126	0.627762481	-1.290042046	Down	3.27E-05	9.10E-05
Rell2	1767	1436	485	70.38071739	28.78836589	-1.28969432	Down	3.67E-73	8.41E-72
Myl6b	1026	299	101	25.23827257	10.32489961	-1.289485414	Down	1.74E-16	1.04E-15
Rgs6	2680	618	209	19.9705249	8.179435212	-1.287799119	Down	2.22E-32	2.31E-31
Adora2b	1844	68	23	3.193624085	1.308213854	-1.287596108	Down	9.91E-05	0.000260981
Rhog	1264	476	161	32.61337	13.359513	-1.287596108	Down	2.67E-25	2.22E-24
C3	5139	133	45	2.241345575	0.91842928	-1.287124562	Down	4.48E-08	1.65E-07
Rps29	390	623	211	138.3436528	56.74527081	-1.285684387	Down	1.50E-32	1.57E-31
2010107E04Rik	365	676	229	160.3945585	65.8043256	-1.285370871	Down	3.60E-35	4.06E-34
E130012A19Rik	2330	115	39	4.274425167	1.755579539	-1.283783055	Down	3.93E-07	1.32E-06
Ecel1	2876	206	70	6.203176488	2.55282464	-1.280912733	Down	1.08E-11	5.02E-11
Gfra1	4664	918	312	17.04590008	7.016295586	-1.280643348	Down	6.61E-47	9.64E-46
Tmem160	815	147	50	15.62052135	6.434639495	-1.279511378	Down	1.02E-08	3.92E-08
Clvs2	2500	441	150	15.27686988	6.293077426	-1.279511378	Down	2.43E-23	1.90E-22
Zfp57	2088	97	33	4.023250175	1.657659284	-1.279213946	Down	3.48E-06	1.07E-05
Sec14l2	2528	576	196	19.73245916	8.131877476	-1.27891038	Down	5.51E-30	5.33E-29
Ankrd55	2887	432	147	12.95903795	5.340505609	-1.27891038	Down	7.01E-23	5.37E-22
A730017C20Rik	1861	470	160	21.87193888	9.017485117	-1.278284075	Down	9.70E-25	7.94E-24
Pcdh10	8263	2140	729	22.42909857	9.253405631	-1.2773153	Down	1.47E-106	4.99E-105
Slc27a3	2265	88	30	3.364730343	1.389200315	-1.276236246	Down	1.04E-05	3.06E-05
Scn7a	7333	88	30	1.03929009	0.429092965	-1.276236246	Down	1.04E-05	3.05E-05
Ppfibp1	4875	349	119	6.199927425	2.56026056	-1.275960686	Down	1.03E-18	6.72E-18
Uqcr11	436	460	157	91.3707398	37.768087	-1.274564525	Down	3.82E-24	3.07E-23
C530008M17Rik	6835	1494	510	18.92988072	7.826065563	-1.274306219	Down	1.11E-74	2.59E-73
Kcnip2	2397	82	28	2.962658658	1.225185426	-1.273892306	Down	2.17E-05	6.13E-05
Pmepa1	4531	442	151	8.448196486	3.495382518	-1.273193043	Down	3.18E-23	2.46E-22
Arhgef10	5528	2528	864	39.6045273	16.3929658	-1.272588469	Down	7.90E-125	3.20E-123
Smim3	1986	117	40	5.102023051	2.112479834	-1.272131848	Down	3.75E-07	1.27E-06
6330403K07Rik	1598	1517	519	82.21377776	34.0645305	-1.271109865	Down	1.62E-75	3.82E-74
Tmem88b	3471	4235	1450	105.6658376	43.81524185	-1.270004292	Down	3.83E-207	2.89E-205
Tnfsf13b	1698	73	25	3.723239497	1.544237688	-1.269663592	Down	6.53E-05	0.000175876
Prss35	2523	70	24	2.402794274	0.997713425	-1.268015739	Down	9.45E-05	0.00024971
Pld3	2164	2336	802	93.48703388	38.87128848	-1.266061355	Down	1.36E-114	5.02E-113
Pnkd	2956	3658	1256	107.1704539	44.56532052	-1.265913834	Down	2.60E-178	1.60E-176
Oprl1	2999	891	306	25.72983713	10.70179889	-1.265589002	Down	8.81E-45	1.23E-43
L3mbtl4	4570	93	32	1.76239214	0.734421873	-1.262854034	Down	6.88E-06	2.06E-05
Gm1604b	781	122	42	13.52834268	5.640402302	-1.262115138	Down	2.49E-07	8.57E-07
Chga	1882	2358	813	108.5075557	45.30881994	-1.259931684	Down	8.45E-115	3.11E-113
Matn4	2508	87	30	3.004190852	1.254600763	-1.259748123	Down	1.43E-05	4.12E-05
Myo1d	5353	1376	475	22.26163149	9.306967362	-1.258176275	Down	1.30E-67	2.73E-66
Ak5	3103	570	197	15.90848706	6.658804667	-1.256461513	Down	6.25E-29	5.81E-28
Tmem130	2734	4321	1494	136.8741877	57.31442133	-1.255880306	Down	1.04E-207	7.91E-206
Pxdn	6614	477	165	6.245827526	2.616565304	-1.255218465	Down	1.97E-24	1.60E-23
Sytl2	4779	997	345	18.0673279	7.571708558	-1.254692366	Down	2.89E-49	4.45E-48
Ugt8a	3599	2759	955	66.39045617	27.83129083	-1.254268041	Down	4.47E-133	1.91E-131
Tmem176b	1669	260	90	13.49126926	5.655851491	-1.25420994	Down	5.61E-14	2.97E-13
Car2	1790	3661	1268	177.1260741	74.29815807	-1.253378251	Down	9.47E-176	5.67E-174
D7Ertd443e	2559	251	87	8.494527653	3.565831289	-1.252295281	Down	1.63E-13	8.40E-13
Pdlim2	1587	432	150	23.57450698	9.913480507	-1.249764035	Down	3.92E-22	2.93E-21
Kank4	4801	642	223	11.58081492	4.871749865	-1.24922481	Down	4.16E-32	4.31E-31
Kcnh2	4221	2472	859	50.7187934	21.34467942	-1.24864393	Down	1.30E-118	4.99E-117
Zfp688	1016	92	32	7.842055621	3.303452717	-1.247257179	Down	9.44E-06	2.78E-05
Cpm	5195	580	202	9.668926092	4.078285659	-1.24539283	Down	4.97E-29	4.64E-28
Hspg2	14177	1028	359	6.279782094	2.65596247	-1.241479738	Down	6.07E-50	9.43E-49
Vamp1	3154	15281	5344	419.5907308	177.7119307	-1.239442268	Down	0	0
Rasgef1b	2996	743	260	21.4774543	9.102136909	-1.238545811	Down	1.96E-36	2.28E-35
Nacad	4893	2000	700	35.39896618	15.00495333	-1.238268396	Down	4.18E-95	1.22E-93
Fdx1l	782	180	63	19.93432575	8.449784268	-1.238268396	Down	6.22E-10	2.61E-09
Prob1	4849	300	105	5.358026651	2.271166322	-1.238268396	Down	1.27E-15	7.29E-15
Pik3c2b	7929	2131	746	23.27559709	9.86807029	-1.237978281	Down	3.55E-101	1.11E-99
Tenm4	13546	4512	1580	28.84654594	12.2337004	-1.237537732	Down	6.18E-212	4.84E-210
Pcdh19	10294	779	273	6.553738258	2.781572012	-1.2364176	Down	5.07E-38	6.11E-37
Kcnab2	3633	8240	2889	196.4253848	83.40536143	-1.235769357	Down	0	0
Nsun7	3631	154	54	3.673079014	1.559837423	-1.235594262	Down	1.15E-08	4.41E-08
Hhatl	1870	362	127	16.76496931	7.123180331	-1.234856423	Down	1.79E-18	1.16E-17
Adamtsl1	7839	416	146	4.595877719	1.95345772	-1.234310382	Down	5.45E-21	3.92E-20
Csf3r	3907	94	33	2.08362827	0.88589521	-1.233889955	Down	8.96E-06	2.65E-05
Mast3	5334	1927	677	31.28704178	13.31212791	-1.232824056	Down	4.37E-91	1.23E-89
Zdhhc22	792	148	52	16.18349555	6.886364187	-1.232708871	Down	2.36E-08	8.84E-08
Nipal4	3295	293	103	7.701015549	3.278639226	-1.23195155	Down	3.51E-15	1.96E-14
Dhcr24	4028	3120	1097	67.08121668	28.56465548	-1.231677726	Down	4.30E-146	2.11E-144
Phlda1	1953	199	70	8.824429382	3.759305511	-1.231036827	Down	9.43E-11	4.16E-10
Mrpl20	665	216	76	28.12988163	11.98681414	-1.230655212	Down	1.51E-11	6.99E-11
Cish	2161	71	25	2.845374144	1.213380654	-1.229586153	Down	0.000123302	0.000320843
Bola1	729	71	25	8.434641323	3.596866384	-1.229586153	Down	0.000123302	0.000320743
Ddit4l	2721	71	25	2.259777113	0.9636588	-1.229586153	Down	0.000123302	0.000320793
Cdkn1c	1942	71	25	3.166247953	1.350214003	-1.229586153	Down	0.000123302	0.000320893
Papln	4375	88	31	1.741968966	0.743182477	-1.228930531	Down	1.86E-05	5.30E-05
Kcnt2	3957	88	31	1.925982873	0.821688991	-1.228930531	Down	1.86E-05	5.30E-05
Mrpl36	902	136	48	13.05774459	5.581443393	-1.226195564	Down	9.93E-08	3.54E-07
Chst3	6112	184	65	2.60717556	1.115428754	-1.224889366	Down	5.62E-10	2.37E-09
Anxa11	2395	300	106	10.84804644	4.642075206	-1.224593459	Down	2.22E-15	1.26E-14
Kcnd1	3815	283	100	6.424327792	2.749269299	-1.224497276	Down	1.37E-14	7.50E-14
Pacs2	5486	6738	2381	106.3680022	45.52137973	-1.224448031	Down	0	0
Nudt2	848	130	46	13.2764908	5.689496101	-1.22250108	Down	2.04E-07	7.07E-07
Pir	1601	65	23	3.516072517	1.506774732	-1.22250108	Down	0.000258512	0.000648904
Nrsn2	1380	1147	406	71.98137368	30.85736033	-1.222008982	Down	3.26E-54	5.46E-53
Gpr45	3860	144	51	3.230806785	1.385781298	-1.221194883	Down	4.59E-08	1.68E-07
Tonsl	4207	175	62	3.602477985	1.545720626	-1.220710024	Down	1.64E-09	6.70E-09
Cyth4	2791	110	39	3.413254312	1.465603843	-1.219652718	Down	1.88E-06	5.95E-06
Slc6a7	3343	564	200	14.61095241	6.274880273	-1.219390386	Down	2.07E-27	1.84E-26
Sorcs2	5721	654	232	9.900146003	4.253318076	-1.218861053	Down	1.65E-31	1.68E-30
Uqcrq	499	738	262	128.0830365	55.06968222	-1.217749228	Down	2.68E-35	3.03E-34
Rwdd2a	1318	245	87	16.09853933	6.923340112	-1.217389666	Down	1.02E-12	5.04E-12
Dusp15	3121	842	299	23.3643725	10.04822253	-1.217369972	Down	5.08E-40	6.44E-39
Sema3e	6861	580	206	7.321100575	3.149137516	-1.217103786	Down	4.59E-28	4.16E-27
Pakap	7371	152	54	1.785882887	0.768385522	-1.216735234	Down	2.12E-08	8.00E-08
Ankrd35	4054	287	102	6.1310372	2.63893232	-1.216176808	Down	1.24E-14	6.78E-14
Grm8	3678	438	156	10.31331267	4.448613732	-1.213080064	Down	1.80E-21	1.32E-20
Ppap2a	1613	376	134	20.18781315	8.713291745	-1.212194884	Down	1.26E-18	8.18E-18
Agpat4	1910	802	286	36.36443129	15.70523686	-1.211282313	Down	6.51E-38	7.81E-37
Tcirg1	3033	325	116	9.279973788	4.01141324	-1.210010136	Down	2.93E-16	1.73E-15
Vstm2a	3629	717	256	17.11070825	7.398860205	-1.209524532	Down	5.39E-34	5.88E-33
Klhdc7a	5854	743	266	10.99187788	4.765854104	-1.205631188	Down	5.33E-35	5.96E-34
Rffl	3636	706	253	16.81576484	7.298077506	-1.204226022	Down	2.80E-33	3.00E-32
Adamts17	6029	173	62	2.485058508	1.078594572	-1.20412714	Down	3.01E-09	1.21E-08
Lingo4	2943	770	276	22.65876639	9.836274604	-1.203885402	Down	3.92E-36	4.54E-35
Ptprf	7648	2022	725	22.89649844	9.942645428	-1.20342532	Down	5.19E-92	1.48E-90
Fstl1	3609	1483	532	35.58689262	15.46096421	-1.20271567	Down	6.59E-68	1.39E-66
Plekhb1	2062	11047	3965	463.9717004	201.6816359	-1.201957087	Down	0	0
Rps28	327	351	126	92.95979615	40.4142587	-1.20174252	Down	2.85E-17	1.77E-16
Rpl24	679	674	242	85.96584197	37.38155958	-1.201436767	Down	9.80E-32	1.00E-30
Anln	5421	1888	678	30.16187818	13.11783341	-1.201196809	Down	8.62E-86	2.28E-84
Igfbp4	2066	504	181	21.12691175	9.188827155	-1.201129259	Down	4.02E-24	3.23E-23
Cckbr	2573	142	51	4.779520812	2.078941241	-1.201017001	Down	8.43E-08	3.02E-07
Fam196a	4637	309	111	5.771081166	2.510716678	-1.200742385	Down	2.31E-15	1.31E-14
Rpl41	449	1705	613	328.8621117	143.194375	-1.199507983	Down	1.74E-77	4.22E-76
Sox8	2999	1090	392	31.4764562	13.709494	-1.199097799	Down	3.80E-50	5.93E-49
Arsg	3277	1318	474	34.83170774	15.17098311	-1.199086629	Down	2.86E-60	5.31E-59
Nkx2-2	2049	225	81	9.509908942	4.146244278	-1.197626411	Down	1.57E-11	7.25E-11
Nkain2	3205	472	170	12.75409841	5.563302977	-1.196947336	Down	1.42E-22	1.08E-21
Scn3a	9560	516	186	4.674418673	2.040642262	-1.195763667	Down	1.69E-24	1.38E-23
Hist1h1e	782	172	62	19.04835572	8.315660708	-1.195763667	Down	4.07E-09	1.61E-08
Snrpd2	488	208	75	36.91299738	16.11956308	-1.195316251	Down	9.77E-11	4.31E-10
Dscam	7480	1957	706	22.65818021	9.899538019	-1.19459889	Down	4.15E-88	1.12E-86
Sv2c	4252	3997	1442	81.40980065	35.56999705	-1.194541631	Down	6.04E-178	3.71E-176
Crybg3	6544	399	144	5.280382753	2.307974606	-1.194015158	Down	3.00E-19	2.00E-18
Mest	2666	794	287	25.79266136	11.29103039	-1.191783494	Down	1.20E-36	1.40E-35
Exoc3l4	3525	177	64	4.34860483	1.904288205	-1.191300773	Down	2.69E-09	1.08E-08
Creb3l2	3318	235	85	6.133767068	2.686917728	-1.190821233	Down	6.89E-12	3.26E-11
Nefl	2001	14683	5315	635.4823736	278.5915919	-1.189700393	Down	0	0
Erbb3	4020	663	240	14.28312622	6.261768583	-1.189669688	Down	8.66E-31	8.57E-30
Inhba	1529	69	25	3.908205614	1.714921906	-1.18836349	Down	0.000229692	0.000580313
Cyb561	2474	648	235	22.68355451	9.962767415	-1.187028279	Down	4.98E-30	4.82E-29
Arhgef4	2714	3409	1237	108.7809774	47.80481931	-1.186198322	Down	2.07E-150	1.05E-148
Lama1	9518	421	153	3.830647541	1.685999941	-1.183983803	Down	5.57E-20	3.83E-19
Gpc5	2885	685	249	20.56271958	9.052433732	-1.183653469	Down	1.62E-31	1.65E-30
Plcl1	6555	2632	957	34.77354665	15.31267505	-1.183263882	Down	4.03E-116	1.51E-114
Bace2	3736	88	32	2.039912802	0.898369368	-1.183126842	Down	3.25E-05	9.04E-05
Ccdc80	3648	88	32	2.089121225	0.920040559	-1.183126842	Down	3.25E-05	9.04E-05
Wnt5a	4354	283	103	5.629033194	2.481193442	-1.181852939	Down	7.05E-14	3.72E-13
Hmcn1	18314	568	207	2.685968559	1.185492908	-1.179955385	Down	2.77E-26	2.38E-25
Rasgrp3	4675	598	218	11.07784713	4.890876574	-1.179512572	Down	1.42E-27	1.27E-26
Syngr2	1524	170	62	9.660503301	4.26695976	-1.178889849	Down	7.40E-09	2.88E-08
Pigz	2184	433	158	17.17003029	7.587807031	-1.17813769	Down	2.33E-20	1.62E-19
5330417C22Rik	3326	263	96	6.848087526	3.027337307	-1.177651712	Down	6.20E-13	3.11E-12
Bmper	3806	126	46	2.867065138	1.267654412	-1.17741319	Down	6.86E-07	2.26E-06
Osbpl5	3994	917	335	19.88369414	8.797283165	-1.176455861	Down	2.99E-41	3.90E-40
Eya2	2460	104	38	3.661289171	1.620168985	-1.176207428	Down	6.74E-06	2.02E-05
Dok5	1774	249	91	12.15574359	5.380214635	-1.175902515	Down	2.70E-12	1.31E-11
Grm5	8524	1201	439	12.20212207	5.401730389	-1.175638529	Down	1.93E-53	3.18E-52
BC030500	1605	82	30	4.424606108	1.960460257	-1.174356632	Down	6.75E-05	0.000181243
Fzd5	6914	153	56	1.916451595	0.849513875	-1.173728144	Down	4.67E-08	1.71E-07
Inf2	4601	1674	613	31.50931916	13.97397835	-1.173035772	Down	1.54E-73	3.55E-72
Fdft1	3697	1268	465	29.70336157	13.19214229	-1.170947347	Down	5.57E-56	9.64E-55
Hmgcs2	3294	109	40	2.865752645	1.27364449	-1.169951453	Down	4.41E-06	1.35E-05
Nsmf	2933	1918	704	56.63336131	25.17517052	-1.169650609	Down	1.29E-83	3.34E-82
Arhgap36	3039	237	87	6.75388163	3.002620029	-1.169494976	Down	1.11E-11	5.18E-11
Ltk	3080	79	29	2.221325354	0.987550029	-1.169494976	Down	9.72E-05	0.000256392
Dock6	6560	512	188	6.759303084	3.005839827	-1.169106371	Down	1.59E-23	1.25E-22
Sdk2	6604	569	209	7.461755265	3.319334701	-1.168620933	Down	5.92E-26	5.03E-25
Fam205a2	4130	245	90	5.137499961	2.285621341	-1.168480066	Down	5.16E-12	2.46E-11
Disp2	6629	15769	5797	206.0117224	91.72064625	-1.167408006	Down	0	0
Tnfrsf21	3626	1847	679	44.11384314	19.64055696	-1.16739561	Down	2.38E-80	5.94E-79
Aif1l	2953	223	82	6.539991968	2.91247516	-1.167043118	Down	4.85E-11	2.18E-10
Cyp4f17	1693	87	32	4.450390229	1.982461879	-1.166638719	Down	4.40E-05	0.000120564
B9d2	1021	87	32	7.37954031	3.287275182	-1.166638719	Down	4.40E-05	0.000120584
Dok7	2483	280	103	9.766008786	4.350832158	-1.166477713	Down	1.70E-13	8.77E-13
Gata2	3243	106	39	2.830705674	1.261332201	-1.166213459	Down	6.33E-06	1.90E-05
Elovl1	1817	231	85	11.01014026	4.906545416	-1.166053328	Down	2.25E-11	1.03E-10
Ppap2c	1651	144	53	7.553551902	3.366980654	-1.16569977	Down	1.37E-07	4.81E-07
Adamts2	7265	722	266	8.606714122	3.840235364	-1.164267814	Down	2.55E-32	2.65E-31
Cpne4	3654	214	79	5.072020839	2.267620492	-1.161381461	Down	1.40E-10	6.12E-10
Tmeff1	2442	734	271	26.03072111	11.63953032	-1.161182435	Down	1.06E-32	1.12E-31
Fxyd7	678	157	58	20.05421919	8.972430942	-1.160334977	Down	4.14E-08	1.52E-07
Timm8b	527	406	150	66.71925945	29.85330847	-1.16021245	Down	9.22E-19	6.04E-18
Znhit2	1262	184	68	12.62682807	5.651469426	-1.159794338	Down	2.86E-09	1.15E-08
Lama3	10342	146	54	1.222599239	0.547647426	-1.15863228	Down	1.28E-07	4.54E-07
Zcwpw1	2218	100	37	3.904579385	1.749653327	-1.158098047	Down	1.31E-05	3.78E-05
Adra1b	3359	135	50	3.48064366	1.561247749	-1.15665463	Down	3.99E-07	1.34E-06
Sh3bp2	3048	97	36	2.756084765	1.238794769	-1.153683064	Down	1.87E-05	5.34E-05
Eln	3851	110	41	2.473745205	1.116663094	-1.147502932	Down	5.58E-06	1.69E-05
Gpr3	2143	91	34	3.677519804	1.664058427	-1.144027022	Down	3.87E-05	0.000106728
Cradd	1650	115	43	6.036006448	2.733356862	-1.142920519	Down	3.65E-06	1.12E-05
Chst1	2682	1119	419	36.13325716	16.38577828	-1.14088311	Down	1.14E-47	1.69E-46
Chd5	9486	3806	1426	34.74733189	15.76696959	-1.139996803	Down	1.42E-157	7.64E-156
Dapk1	5891	610	229	8.967607905	4.077164971	-1.137156867	Down	1.33E-26	1.16E-25
Olfml1	1969	362	136	15.9220379	7.244443287	-1.136078269	Down	2.20E-16	1.31E-15
Gcnt4	5095	125	47	2.124719597	0.967532349	-1.134890656	Down	1.57E-06	4.98E-06
Entpd4	3084	2704	1017	75.93257307	34.58743916	-1.134470695	Down	1.17E-111	4.19E-110
Rimkla	4064	1518	571	32.34847944	14.73649611	-1.134304363	Down	1.79E-63	3.49E-62
Fhdc1	6001	420	158	6.061239747	2.761501509	-1.134159993	Down	1.00E-18	6.57E-18
Edf1	669	231	87	29.90347511	13.63970444	-1.132500769	Down	6.36E-11	2.83E-10
Pip4k2a	3471	2361	890	58.90839256	26.89349327	-1.131216023	Down	2.71E-97	8.16E-96
Itga9	7001	281	106	3.476018195	1.588026013	-1.130201089	Down	6.02E-13	3.02E-12
Gstk1	930	106	40	9.870944625	4.511166614	-1.129687583	Down	1.07E-05	3.15E-05
Eps8l1	3868	151	57	3.380852944	1.545611053	-1.129209948	Down	1.42E-07	5.00E-07
Tshz2	5113	773	292	13.09301001	5.989890503	-1.128195268	Down	6.95E-33	7.39E-32
Shroom3	7210	352	133	4.228080015	1.934764904	-1.127844406	Down	8.33E-16	4.82E-15
Ndrg1	2890	3514	1328	105.3027501	48.19611777	-1.127554268	Down	3.85E-143	1.84E-141
Nnat	1255	1315	497	90.74398053	41.53598248	-1.127440266	Down	1.05E-54	1.79E-53
Esyt1	3685	1291	488	30.34062683	13.88974122	-1.127231171	Down	1.01E-53	1.68E-52
Ankrd42	2782	267	101	8.311701436	3.807817038	-1.126179672	Down	2.61E-12	1.26E-11
[truncated: 206 more rows]
